# Supplementary material for: (5Z)-5-(2-Hy­droxy­benzyl­idene)-3-(4-methyl­phen­yl)-2-sulfanyl­idene-1,3-thia­zolidin-4-one
Source: Acta Crystallogr Sect E Struct Rep Online. 2012 May 19;68(Pt 6):o1818. doi: 10.1107/S1600536812021630 (PMC3379392; doi:10.1107/S1600536812021630)
Supplement: Supplementary file 1 [file e-68-o1818-sup1.cif]

##############################################################################
#                                                                            #
# This CIF contains the data in a paper accepted for publication in          #
# Acta Crystallographica Section E. It conforms to the requirements of       #
# Notes for Authors for Acta Crystallographica Section E, and has been       #
# peer reviewed under the auspices of the IUCr Commission on Journals.       #
#                                                                            #
# Full details of the Crystallographic Information File format               #
# are given in the paper "The Crystallographic Information File (CIF):       #
# a New Standard Archive File for Crystallography" by S. R. Hall, F. H.      #
# Allen and I. D. Brown [Acta Cryst. (1991), A47, 655-685].                  #
#                                                                            #
# The current version of the core CIF dictionary is obtainable from          #
# ftp://ftp.iucr.org/pub/cif_core.dic.                                       #
#                                                                            #
# Software is freely available for graphical display of the structure(s)     #
# in this CIF. For information consult the CIF software page                 #
# http://www.iucr.org/resources/cif/software.                                #
#                                                                            #
# This file may be used for bona fide research purposes within the           #
# scientific community so long as proper attribution is given to the journal # 
# article from which it was obtained.                                        #
#                                                                            #
##############################################################################
data_global
_audit_creation_method     ?
_journal_date_recd_electronic     2012-05-11
_journal_date_accepted     2012-05-13
_journal_name_full     'Acta Crystallographica, Section E'
_journal_year     2012
_journal_volume     68
_journal_issue      6
_journal_page_first     o1818
_journal_page_last     o1818
_journal_paper_category     QO
_journal_paper_doi     10.1107/S1600536812021630
_journal_coeditor_code     HB6792
_publ_contact_author
;
Muhammad Nawaz Tahir
University of Sargodha
Department of Physics
Sargodha
Pakistan
;
_publ_contact_author_email     'dmntahir_uos@yahoo.com'
_publ_contact_author_fax     '0092 48 32 22 121'
_publ_contact_author_phone     '0092 48 92 30 914'
_publ_section_title
;\
(5<i>Z</i>)-5-(2-Hydroxybenzylidene)-3-(4-methylphenyl)-2-sulfanylidene-1,3-\
thiazolidin-4-one
;
loop_
    _publ_author_name
    _publ_author_address
    'Durre Shahwar'
;
Department of Chemistry
Government College University
Lahore
Pakistan
;
    'Tahir, M. Nawaz'
;
University of Sargodha
Department of Physics
Sargodha
Pakistan
;
    'Misbah Kashif'
;
Department of Chemistry
Government College University
Lahore
Pakistan
;
    'Afifa Saeed'
;
Department of Chemistry
Government College University
Lahore
Pakistan
;
    'Sana Bukhari'
;
Department of Chemistry
Government College University
Lahore
Pakistan
;
data_I
_audit_creation_method     SHELXL-97
_chemical_name_systematic
;
(5<i>Z</i>)-5-(2-Hydroxybenzylidene)-3-(4-methylphenyl)-2-sulfanylidene-1,3-
thiazolidin-4-one
;
_chemical_name_common     ?
_chemical_formula_moiety     'C17 H13 N O2 S2'
_chemical_formula_sum     'C17 H13 N O2 S2'
_chemical_formula_iupac     'C17 H13 N O2 S2'
_chemical_formula_weight     327.40
_symmetry_cell_setting     monoclinic
_symmetry_space_group_name_H-M     'P 21/c'
_symmetry_space_group_name_Hall     '-P 2ybc'
loop_
    _symmetry_equiv_pos_site_id
    _symmetry_equiv_pos_as_xyz
    1 x,y,z
    2 -x,1/2+y,1/2-z
    3 -x,-y,-z
    4 x,1/2-y,1/2+z
_cell_length_a     13.8258(6)
_cell_length_b     5.4278(3)
_cell_length_c     21.0715(9)
_cell_angle_alpha     90
_cell_angle_beta     101.857(3)
_cell_angle_gamma     90
_cell_volume     1547.54(13)
_cell_formula_units_Z     4
_cell_measurement_reflns_used     1473
_cell_measurement_theta_min     3.01
_cell_measurement_theta_max     25.25
_cell_measurement_temperature     296(2)
_exptl_crystal_description     needle
_exptl_crystal_colour     yellow
_exptl_crystal_size_max     0.35
_exptl_crystal_size_mid     0.15
_exptl_crystal_size_min     0.13
_exptl_crystal_density_diffrn     1.405
_exptl_crystal_density_meas     ?
_exptl_crystal_density_method     'not measured'
_exptl_crystal_F_000     680
_exptl_absorpt_coefficient_mu     0.350
_exptl_absorpt_correction_type     multi-scan
_exptl_absorpt_process_details     '(SADABS; Bruker, 2005)'
_exptl_absorpt_correction_T_min     0.945
_exptl_absorpt_correction_T_max     0.965
_exptl_special_details
;
;
_diffrn_ambient_temperature     296(2)
_diffrn_radiation_type     MoK\a
_diffrn_radiation_wavelength     0.71073
_diffrn_radiation_source     'fine-focus sealed tube'
_diffrn_radiation_monochromator     graphite
_diffrn_measurement_device_type     'Bruker Kappa APEXII CCD'
_diffrn_measurement_method     \w
_diffrn_detector_area_resol_mean     8.20
_diffrn_reflns_number     10652
_diffrn_reflns_av_R_equivalents     0.0694
_diffrn_reflns_av_sigmaI/netI     0.0920
_diffrn_reflns_theta_min     3.01
_diffrn_reflns_theta_max     25.25
_diffrn_reflns_theta_full     25.25
_diffrn_measured_fraction_theta_max     0.998
_diffrn_measured_fraction_theta_full     0.998
_diffrn_reflns_limit_h_min     -16
_diffrn_reflns_limit_h_max     16
_diffrn_reflns_limit_k_min     -6
_diffrn_reflns_limit_k_max     6
_diffrn_reflns_limit_l_min     -25
_diffrn_reflns_limit_l_max     25
_diffrn_standards_number     0
_diffrn_standards_interval_count     ?
_diffrn_standards_interval_time     ?
_diffrn_standards_decay_%     ?
_refine_special_details
;
Refinement of <i>F</i>^2^ against ALL reflections. The weighted <i>R</i>-factor
<i>wR</i> and goodness of fit <i>S</i> are based on <i>F</i>^2^, conventional
<i>R</i>-factors <i>R</i> are based on <i>F</i>, with <i>F</i> set to zero for
negative <i>F</i>^2^. The threshold expression of <i>F</i>^2^ >
\s(<i>F</i>^2^) is used only for calculating <i>R</i>-factors(gt) <i>etc</i>.
and is not relevant to the choice of reflections for refinement.
<i>R</i>-factors based on <i>F</i>^2^ are statistically about twice as large
as those based on <i>F</i>, and <i>R</i>- factors based on ALL data will be
even larger.
;
_reflns_number_total     2801
_reflns_number_gt     1473
_reflns_threshold_expression     I>2\s(I)
_refine_ls_structure_factor_coef     Fsqd
_refine_ls_matrix_type     full
_refine_ls_R_factor_all     0.1196
_refine_ls_R_factor_gt     0.0468
_refine_ls_wR_factor_gt     0.0810
_refine_ls_wR_factor_ref     0.1014
_refine_ls_goodness_of_fit_ref     0.930
_refine_ls_restrained_S_all     0.930
_refine_ls_number_reflns     2801
_refine_ls_number_parameters     201
_refine_ls_number_restraints     0
_refine_ls_hydrogen_treatment     constr
_refine_ls_weighting_scheme     calc
_refine_ls_weighting_details
                 'calc w=1/[\s^2^(Fo^2^)+(0.0385P)^2^] where P=(Fo^2^+2Fc^2^)/3'
_atom_sites_solution_hydrogens     geom
_atom_sites_solution_primary     direct
_atom_sites_solution_secondary     difmap
_refine_ls_shift/su_max     0.000
_refine_ls_shift/su_mean     0.000
_refine_diff_density_max     0.185
_refine_diff_density_min     -0.261
_refine_ls_extinction_method     ?
loop_
    _atom_type_symbol
    _atom_type_description
    _atom_type_scat_dispersion_real
    _atom_type_scat_dispersion_imag
    _atom_type_scat_source
    'C' 'C' 0.0033 0.0016
                         'International Tables Vol C Tables 4.2.6.8 and 6.1.1.4'
    'H' 'H' 0.0000 0.0000
                         'International Tables Vol C Tables 4.2.6.8 and 6.1.1.4'
    'N' 'N' 0.0061 0.0033
                         'International Tables Vol C Tables 4.2.6.8 and 6.1.1.4'
    'O' 'O' 0.0106 0.0060
                         'International Tables Vol C Tables 4.2.6.8 and 6.1.1.4'
    'S' 'S' 0.1246 0.1234
                         'International Tables Vol C Tables 4.2.6.8 and 6.1.1.4'
_computing_data_collection     'APEX2 (Bruker, 2009)'
_computing_cell_refinement     'SAINT (Bruker, 2009)'
_computing_data_reduction     'SAINT (Bruker, 2009)'
_computing_structure_solution     'SHELXS97 (Sheldrick, 2008)'
_computing_structure_refinement     'SHELXL97 (Sheldrick, 2008)'
_computing_molecular_graphics
                  'ORTEP-3 for Windows (Farrugia, 1997) and PLATON (Spek, 2009)'
_computing_publication_material
;
WinGX (Farrugia, 1999) and PLATON (Spek, 2009)
;
loop_
    _atom_site_type_symbol
    _atom_site_label
    _atom_site_fract_x
    _atom_site_fract_y
    _atom_site_fract_z
    _atom_site_U_iso_or_equiv
    _atom_site_thermal_displace_type
    _atom_site_calc_flag
    _atom_site_refinement_flags
    _atom_site_occupancy
    _atom_site_disorder_assembly
    _atom_site_disorder_group
    S S1 0.32730(6) 0.24641(18) 0.08942(4) 0.0555(3) Uani . . 1.000 . -16
    S S2 0.14244(6) -0.0283(2) 0.04718(4) 0.0633(4) Uani . . 1.000 . -16
    O O1 0.28996(14) 0.6397(4) -0.06441(10) 0.0510(8) Uani . . 1.000 . -16
    O O2 0.57469(16) 1.0037(5) 0.06997(10) 0.0773(10) Uani . . 1.000 . -16
    N N1 0.21224(16) 0.3302(5) -0.02022(11) 0.0383(9) Uani . . 1.000 . -16
    C C1 0.1268(2) 0.3173(6) -0.07351(14) 0.0387(11) Uani . . 1.000 . -16
    C C2 0.1162(2) 0.1227(7) -0.11500(14) 0.0486(13) Uani . . 1.000 . -16
    C C3 0.0316(2) 0.1030(7) -0.16312(14) 0.0531(14) Uani . . 1.000 . -16
    C C4 -0.0423(2) 0.2766(7) -0.16993(15) 0.0486(13) Uani . . 1.000 . -16
    C C5 -0.0286(2) 0.4723(7) -0.12792(17) 0.0598(14) Uani . . 1.000 . -16
    C C6 0.0553(2) 0.4943(7) -0.07940(15) 0.0534(12) Uani . . 1.000 . -16
    C C7 -0.1379(2) 0.2463(7) -0.21949(16) 0.0805(16) Uani . . 1.000 . -16
    C C8 0.2200(2) 0.1799(6) 0.03366(14) 0.0436(11) Uani . . 1.000 . -16
    C C9 0.2879(2) 0.5003(7) -0.01944(15) 0.0404(11) Uani . . 1.000 . -16
    C C10 0.3612(2) 0.4829(6) 0.04263(13) 0.0408(10) Uani . . 1.000 . -16
    C C11 0.4379(2) 0.6400(6) 0.05800(13) 0.0418(11) Uani . . 1.000 . -16
    C C12 0.5128(2) 0.6614(6) 0.11718(13) 0.0391(11) Uani . . 1.000 . -16
    C C13 0.5208(2) 0.5059(7) 0.17093(14) 0.0530(14) Uani . . 1.000 . -16
    C C14 0.5919(2) 0.5422(7) 0.22614(15) 0.0592(14) Uani . . 1.000 . -16
    C C15 0.6561(2) 0.7355(7) 0.22960(15) 0.0564(14) Uani . . 1.000 . -16
    C C16 0.6513(2) 0.8925(7) 0.17828(15) 0.0520(13) Uani . . 1.000 . -16
    C C17 0.5808(2) 0.8546(6) 0.12202(14) 0.0446(11) Uani . . 1.000 . -16
    H H2 0.16539 0.00361 -0.11109 0.0582 Uiso . . 1.000 . -16
    H H2A 0.62157 1.09941 0.07623 0.0928 Uiso . . 1.000 . -16
    H H3 0.02469 -0.03032 -0.19141 0.0637 Uiso . . 1.000 . -16
    H H5 -0.07693 0.59368 -0.13213 0.0718 Uiso . . 1.000 . -16
    H H6 0.06290 0.62792 -0.05118 0.0641 Uiso . . 1.000 . -16
    H H7A -0.12882 0.12593 -0.25115 0.1208 Uiso . . 1.000 . -16
    H H7B -0.15615 0.40109 -0.24058 0.1208 Uiso . . 1.000 . -16
    H H7C -0.18916 0.19251 -0.19813 0.1208 Uiso . . 1.000 . -16
    H H11 0.44377 0.75226 0.02568 0.0501 Uiso . . 1.000 . -16
    H H13 0.47704 0.37487 0.16928 0.0640 Uiso . . 1.000 . -16
    H H14 0.59639 0.43528 0.26110 0.0709 Uiso . . 1.000 . -16
    H H15 0.70355 0.76061 0.26727 0.0677 Uiso . . 1.000 . -16
    H H16 0.69516 1.02395 0.18109 0.0625 Uiso . . 1.000 . -16
loop_
    _atom_site_aniso_label
    _atom_site_aniso_U_11
    _atom_site_aniso_U_22
    _atom_site_aniso_U_33
    _atom_site_aniso_U_12
    _atom_site_aniso_U_13
    _atom_site_aniso_U_23
    S1 0.0601(5) 0.0596(7) 0.0403(5) -0.0257(5) -0.0047(4) 0.0102(5)
    S2 0.0689(6) 0.0671(8) 0.0527(5) -0.0349(6) 0.0096(4) 0.0025(5)
    O1 0.0484(13) 0.0539(16) 0.0449(13) -0.0174(12) -0.0037(11) 0.0132(13)
    O2 0.0795(18) 0.087(2) 0.0509(14) -0.0543(16) -0.0205(12) 0.0243(16)
    N1 0.0362(14) 0.0385(18) 0.0362(14) -0.0112(14) -0.0015(12) 0.0016(14)
    C1 0.0347(17) 0.041(2) 0.0385(18) -0.0079(18) 0.0031(15) 0.0005(18)
    C2 0.0429(19) 0.053(3) 0.0473(19) 0.0042(19) 0.0032(17) -0.006(2)
    C3 0.057(2) 0.056(3) 0.0422(19) -0.011(2) 0.0009(18) -0.0158(19)
    C4 0.0417(19) 0.056(3) 0.0441(19) -0.011(2) -0.0002(16) 0.011(2)
    C5 0.049(2) 0.050(3) 0.075(2) 0.006(2) 0.000(2) 0.007(2)
    C6 0.053(2) 0.043(2) 0.060(2) -0.005(2) 0.0019(18) -0.013(2)
    C7 0.055(2) 0.112(4) 0.061(2) -0.014(2) -0.0196(18) 0.012(3)
    C8 0.0447(18) 0.044(2) 0.0401(18) -0.0132(18) 0.0042(15) -0.0036(18)
    C9 0.0370(18) 0.040(2) 0.0431(19) -0.0070(18) 0.0054(16) -0.0045(19)
    C10 0.0372(17) 0.047(2) 0.0363(17) -0.0089(18) 0.0032(14) 0.0034(18)
    C11 0.0417(18) 0.044(2) 0.0374(17) -0.0101(18) 0.0026(15) 0.0061(17)
    C12 0.0345(17) 0.042(2) 0.0379(18) -0.0092(18) 0.0007(15) 0.0006(18)
    C13 0.052(2) 0.053(3) 0.047(2) -0.014(2) -0.0059(17) 0.008(2)
    C14 0.064(2) 0.061(3) 0.044(2) -0.012(2) -0.0091(18) 0.014(2)
    C15 0.056(2) 0.066(3) 0.0393(19) -0.008(2) -0.0089(17) -0.002(2)
    C16 0.0414(18) 0.062(3) 0.046(2) -0.0162(19) -0.0066(16) -0.002(2)
    C17 0.0452(19) 0.047(2) 0.0386(18) -0.0076(19) 0.0016(16) 0.0036(19)
_geom_special_details
;
Bond distances, angles <i>etc</i>. have been calculated using the rounded
fractional coordinates. All su's are estimated from the variances of the
(full) variance-covariance matrix. The cell e.s.d.'s are taken into account in
the estimation of distances, angles and torsion angles
;
loop_
    _geom_bond_atom_site_label_1
    _geom_bond_atom_site_label_2
    _geom_bond_site_symmetry_1
    _geom_bond_site_symmetry_2
    _geom_bond_distance
    _geom_bond_publ_flag
    S1 C8 . . 1.731(3) no
    S1 C10 . . 1.741(3) no
    S2 C8 . . 1.623(3) no
    O1 C9 . . 1.218(4) no
    O2 C17 . . 1.352(4) no
    O2 H2A . . 0.8200 no
    N1 C1 . . 1.455(4) no
    N1 C9 . . 1.393(4) no
    N1 C8 . . 1.384(4) no
    C1 C2 . . 1.360(5) no
    C1 C6 . . 1.366(5) no
    C2 C3 . . 1.386(4) no
    C3 C4 . . 1.376(5) no
    C4 C5 . . 1.371(5) no
    C4 C7 . . 1.516(4) no
    C5 C6 . . 1.385(4) no
    C9 C10 . . 1.484(4) no
    C10 C11 . . 1.347(4) no
    C11 C12 . . 1.453(4) no
    C12 C17 . . 1.398(4) no
    C12 C13 . . 1.399(4) no
    C13 C14 . . 1.374(4) no
    C14 C15 . . 1.367(5) no
    C15 C16 . . 1.368(5) no
    C16 C17 . . 1.387(4) no
    C2 H2 . . 0.9300 no
    C3 H3 . . 0.9300 no
    C5 H5 . . 0.9300 no
    C6 H6 . . 0.9300 no
    C7 H7A . . 0.9600 no
    C7 H7B . . 0.9600 no
    C7 H7C . . 0.9600 no
    C11 H11 . . 0.9300 no
    C13 H13 . . 0.9300 no
    C14 H14 . . 0.9300 no
    C15 H15 . . 0.9300 no
    C16 H16 . . 0.9300 no
loop_
    _geom_angle_atom_site_label_1
    _geom_angle_atom_site_label_2
    _geom_angle_atom_site_label_3
    _geom_angle_site_symmetry_1
    _geom_angle_site_symmetry_2
    _geom_angle_site_symmetry_3
    _geom_angle
    _geom_angle_publ_flag
    C8 S1 C10 . . . 93.57(14) no
    C17 O2 H2A . . . 109.00 no
    C1 N1 C8 . . . 121.2(2) no
    C1 N1 C9 . . . 122.0(2) no
    C8 N1 C9 . . . 116.7(2) no
    N1 C1 C6 . . . 119.6(3) no
    C2 C1 C6 . . . 120.5(3) no
    N1 C1 C2 . . . 119.8(3) no
    C1 C2 C3 . . . 119.6(3) no
    C2 C3 C4 . . . 121.4(3) no
    C3 C4 C7 . . . 121.4(3) no
    C5 C4 C7 . . . 121.0(3) no
    C3 C4 C5 . . . 117.5(3) no
    C4 C5 C6 . . . 121.8(3) no
    C1 C6 C5 . . . 119.2(3) no
    S1 C8 S2 . . . 122.09(18) no
    S1 C8 N1 . . . 110.2(2) no
    S2 C8 N1 . . . 127.7(2) no
    O1 C9 N1 . . . 122.7(3) no
    O1 C9 C10 . . . 127.2(3) no
    N1 C9 C10 . . . 110.1(3) no
    S1 C10 C11 . . . 128.4(2) no
    C9 C10 C11 . . . 122.2(3) no
    S1 C10 C9 . . . 109.4(2) no
    C10 C11 C12 . . . 130.1(3) no
    C11 C12 C17 . . . 118.2(3) no
    C13 C12 C17 . . . 117.0(3) no
    C11 C12 C13 . . . 124.8(3) no
    C12 C13 C14 . . . 121.5(3) no
    C13 C14 C15 . . . 119.9(3) no
    C14 C15 C16 . . . 120.7(3) no
    C15 C16 C17 . . . 119.7(3) no
    O2 C17 C16 . . . 121.4(3) no
    C12 C17 C16 . . . 121.2(3) no
    O2 C17 C12 . . . 117.5(3) no
    C1 C2 H2 . . . 120.00 no
    C3 C2 H2 . . . 120.00 no
    C2 C3 H3 . . . 119.00 no
    C4 C3 H3 . . . 119.00 no
    C4 C5 H5 . . . 119.00 no
    C6 C5 H5 . . . 119.00 no
    C1 C6 H6 . . . 120.00 no
    C5 C6 H6 . . . 120.00 no
    C4 C7 H7A . . . 109.00 no
    C4 C7 H7B . . . 109.00 no
    C4 C7 H7C . . . 109.00 no
    H7A C7 H7B . . . 109.00 no
    H7A C7 H7C . . . 109.00 no
    H7B C7 H7C . . . 110.00 no
    C10 C11 H11 . . . 115.00 no
    C12 C11 H11 . . . 115.00 no
    C12 C13 H13 . . . 119.00 no
    C14 C13 H13 . . . 119.00 no
    C13 C14 H14 . . . 120.00 no
    C15 C14 H14 . . . 120.00 no
    C14 C15 H15 . . . 120.00 no
    C16 C15 H15 . . . 120.00 no
    C15 C16 H16 . . . 120.00 no
    C17 C16 H16 . . . 120.00 no
loop_
    _geom_torsion_atom_site_label_1
    _geom_torsion_atom_site_label_2
    _geom_torsion_atom_site_label_3
    _geom_torsion_atom_site_label_4
    _geom_torsion_site_symmetry_1
    _geom_torsion_site_symmetry_2
    _geom_torsion_site_symmetry_3
    _geom_torsion_site_symmetry_4
    _geom_torsion
    _geom_torsion_publ_flag
    C10 S1 C8 S2 . . . . -177.0(2) no
    C10 S1 C8 N1 . . . . 1.8(2) no
    C8 S1 C10 C9 . . . . -2.5(2) no
    C8 S1 C10 C11 . . . . 174.7(3) no
    C8 N1 C1 C2 . . . . -73.7(4) no
    C8 N1 C1 C6 . . . . 102.9(4) no
    C9 N1 C1 C2 . . . . 109.1(4) no
    C9 N1 C1 C6 . . . . -74.3(4) no
    C1 N1 C8 S1 . . . . -177.9(2) no
    C1 N1 C8 S2 . . . . 0.9(4) no
    C9 N1 C8 S1 . . . . -0.6(3) no
    C9 N1 C8 S2 . . . . 178.2(2) no
    C1 N1 C9 O1 . . . . -3.8(5) no
    C1 N1 C9 C10 . . . . 176.0(3) no
    C8 N1 C9 O1 . . . . 178.9(3) no
    C8 N1 C9 C10 . . . . -1.4(4) no
    N1 C1 C2 C3 . . . . 175.8(3) no
    C6 C1 C2 C3 . . . . -0.7(5) no
    N1 C1 C6 C5 . . . . -176.1(3) no
    C2 C1 C6 C5 . . . . 0.5(5) no
    C1 C2 C3 C4 . . . . 0.0(5) no
    C2 C3 C4 C5 . . . . 1.0(5) no
    C2 C3 C4 C7 . . . . -175.7(3) no
    C3 C4 C5 C6 . . . . -1.2(5) no
    C7 C4 C5 C6 . . . . 175.5(3) no
    C4 C5 C6 C1 . . . . 0.5(5) no
    O1 C9 C10 S1 . . . . -177.6(3) no
    O1 C9 C10 C11 . . . . 5.0(5) no
    N1 C9 C10 S1 . . . . 2.6(3) no
    N1 C9 C10 C11 . . . . -174.8(3) no
    S1 C10 C11 C12 . . . . -1.0(5) no
    C9 C10 C11 C12 . . . . 175.9(3) no
    C10 C11 C12 C13 . . . . 2.8(5) no
    C10 C11 C12 C17 . . . . -175.5(3) no
    C11 C12 C13 C14 . . . . -177.9(3) no
    C17 C12 C13 C14 . . . . 0.4(5) no
    C11 C12 C17 O2 . . . . -2.6(4) no
    C11 C12 C17 C16 . . . . 177.0(3) no
    C13 C12 C17 O2 . . . . 179.0(3) no
    C13 C12 C17 C16 . . . . -1.5(4) no
    C12 C13 C14 C15 . . . . 0.7(5) no
    C13 C14 C15 C16 . . . . -0.8(5) no
    C14 C15 C16 C17 . . . . -0.3(5) no
    C15 C16 C17 O2 . . . . -179.0(3) no
    C15 C16 C17 C12 . . . . 1.4(5) no
loop_
    _geom_hbond_atom_site_label_D
    _geom_hbond_atom_site_label_H
    _geom_hbond_atom_site_label_A
    _geom_hbond_site_symmetry_A
    _geom_hbond_distance_DH
    _geom_hbond_distance_HA
    _geom_hbond_distance_DA
    _geom_hbond_angle_DHA
    _geom_hbond_publ_flag
    O2 H2A O1 3_675 0.82 1.92 2.712(3) 162 yes
    C6 H6 S2 1_565 0.93 2.84 3.736(4) 163 yes
    C11 H11 O2 3_675 0.93 2.38 3.294(4) 167 yes
    C13 H13 S1 . 0.93 2.48 3.194(3) 133 yes
_iucr_refine_instructions_details
;
TITL SAHSS_04_0m in P2(1)/c
CELL 0.71073 13.8258 5.4278 21.0715 90.000 101.857 90.000
ZERR 4.00 0.0006 0.0003 0.0009 0.000 0.003 0.000
LATT 1
SYMM -x, y+1/2, -z+1/2
SFAC C  H  N  O  S
UNIT 68  52  4 8  8
L.S. 20
OMIT -3 50.5
ACTA
BOND $H
HTAB
CONF
LIST 4
FMAP 2
PLAN 10
TEMP 23.000
MPLA 8 C11 C12 C13 C14 C15 C16 C17 O2
MPLA 7 C1 C2 C3 C4 C5 C6 C7
MPLA 7 N1 C8 C9 C10 S1 S2 O1
MPLA 8 C11 C12 C13 C14 C15 C16 C17 O2
WGHT    0.038500
FVAR       0.17484
S1    5    0.327304    0.246412    0.089422    11.00000    0.06015    0.05965 =
         0.04030    0.01022   -0.00467   -0.02566
S2    5    0.142435   -0.028281    0.047183    11.00000    0.06892    0.06714 =
         0.05276    0.00246    0.00955   -0.03489
O1    4    0.289957    0.639648   -0.064406    11.00000    0.04840    0.05387 =
         0.04488    0.01321   -0.00365   -0.01738
O2    4    0.574689    1.003702    0.069976    11.00000    0.07953    0.08715 =
         0.05093    0.02427   -0.02043   -0.05430
AFIX 147
H2A   2    0.621601    1.099343    0.076215    11.00000   -1.20000
AFIX   0
N1    3    0.212240    0.330223   -0.020222    11.00000    0.03626    0.03855 =
         0.03621    0.00161   -0.00144   -0.01121
C1    1    0.126770    0.317269   -0.073514    11.00000    0.03478    0.04059 =
         0.03858    0.00045    0.00308   -0.00795
C2    1    0.116176    0.122742   -0.114998    11.00000    0.04292    0.05267 =
         0.04736   -0.00553    0.00322    0.00417
AFIX  43
H2    2    0.165393    0.003615   -0.111099    11.00000   -1.20000
AFIX   0
C3    1    0.031622    0.103021   -0.163117    11.00000    0.05712    0.05605 =
         0.04224   -0.01582    0.00093   -0.01124
AFIX  43
H3    2    0.024702   -0.030316   -0.191409    11.00000   -1.20000
AFIX   0
C4    1   -0.042333    0.276555   -0.169930    11.00000    0.04175    0.05562 =
         0.04412    0.01085   -0.00017   -0.01118
C5    1   -0.028567    0.472256   -0.127920    11.00000    0.04878    0.05047 =
         0.07488    0.00662   -0.00009    0.00552
AFIX  43
H5    2   -0.076935    0.593658   -0.132121    11.00000   -1.20000
AFIX   0
C6    1    0.055330    0.494293   -0.079398    11.00000    0.05318    0.04317 =
         0.05987   -0.01314    0.00199   -0.00460
AFIX  43
H6    2    0.062908    0.627937   -0.051189    11.00000   -1.20000
AFIX   0
C7    1   -0.137859    0.246264   -0.219484    11.00000    0.05471    0.11216 =
         0.06121    0.01157   -0.01959   -0.01422
AFIX 137
H7A   2   -0.128812    0.125994   -0.251160    11.00000   -1.50000
H7B   2   -0.156152    0.401127   -0.240561    11.00000   -1.50000
H7C   2   -0.189150    0.192474   -0.198134    11.00000   -1.50000
AFIX   0
C8    1    0.220017    0.179911    0.033658    11.00000    0.04478    0.04430 =
         0.04013   -0.00359    0.00416   -0.01314
C9    1    0.287881    0.500237   -0.019434    11.00000    0.03706    0.04003 =
         0.04308   -0.00450    0.00536   -0.00700
C10   1    0.361208    0.482911    0.042630    11.00000    0.03720    0.04677 =
         0.03632    0.00339    0.00320   -0.00889
C11   1    0.437870    0.639988    0.058005    11.00000    0.04176    0.04385 =
         0.03737    0.00608    0.00257   -0.01009
AFIX  43
H11   2    0.443783    0.752261    0.025679    11.00000   -1.20000
AFIX   0
C12   1    0.512742    0.661427    0.117177    11.00000    0.03452    0.04213 =
         0.03792    0.00059    0.00069   -0.00916
C13   1    0.520825    0.505909    0.170935    11.00000    0.05249    0.05309 =
         0.04742    0.00822   -0.00589   -0.01389
AFIX  43
H13   2    0.477044    0.374863    0.169287    11.00000   -1.20000
AFIX   0
C14   1    0.591947    0.542209    0.226135    11.00000    0.06352    0.06098 =
         0.04427    0.01376   -0.00913   -0.01222
AFIX  43
H14   2    0.596396    0.435274    0.261101    11.00000   -1.20000
AFIX   0
C15   1    0.656106    0.735504    0.229603    11.00000    0.05607    0.06601 =
         0.03927   -0.00174   -0.00884   -0.00791
AFIX  43
H15   2    0.703544    0.760629    0.267274    11.00000   -1.20000
AFIX   0
C16   1    0.651334    0.892476    0.178276    11.00000    0.04137    0.06224 =
         0.04605   -0.00241   -0.00658   -0.01614
AFIX  43
H16   2    0.695158    1.023921    0.181088    11.00000   -1.20000
AFIX   0
C17   1    0.580813    0.854622    0.122022    11.00000    0.04517    0.04697 =
         0.03866    0.00353    0.00160   -0.00758
HKLF 4
REM  SAHSS_04_0m in P2(1)/c
REM R1 =  0.0468 for   1473 Fo > 4sig(Fo)  and  0.1196 for all   2801 data
REM    201 parameters refined using      0 restraints
END
WGHT      0.0385      0.0000
REM Highest difference peak  0.185,  deepest hole -0.261,  1-sigma level  0.049
Q1    1  -0.2146  0.3241 -0.1978  11.00000  0.05    0.19
Q2    1   0.1212  0.2813  0.0617  11.00000  0.05    0.18
Q3    1   0.2445 -0.1101  0.1147  11.00000  0.05    0.18
Q4    1   0.2449 -0.2376  0.0714  11.00000  0.05    0.18
Q5    1  -0.1928  0.4495 -0.1637  11.00000  0.05    0.18
Q6    1   0.5899  1.1390  0.0791  11.00000  0.05    0.18
Q7    1   0.5618  0.6764  0.0984  11.00000  0.05    0.17
Q8    1  -0.1713  0.0747 -0.2117  11.00000  0.05    0.17
Q9    1   0.0259  0.6102 -0.0348  11.00000  0.05    0.16
Q10   1   0.3989  0.5257  0.0305  11.00000  0.05    0.16
;
