# Supplementary material for: (5Z)-5-(2-Hy­droxy­benzyl­idene)-3-(4-methyl­phen­yl)-2-sulfanyl­idene-1,3-thia­zolidin-4-one
Source: Acta Crystallogr Sect E Struct Rep Online. 2012 May 19;68(Pt 6):o1818. doi: 10.1107/S1600536812021630 (PMC3379392; doi:10.1107/S1600536812021630)
Supplement: Supplementary file 2 [file e-68-o1818-Isup2.hkl]

#
# h,k,l, Fc-squared, Fo-squared, sigma(Fo-squared) and status flag
#
data_I
_shelx_title ' SAHSS_04_0m in P2(1)/c'
_shelx_refln_list_code          4
_shelx_F_calc_maximum      180.88
_exptl_crystal_F_000       680.00
_reflns_d_resolution_high  0.8332
 
loop_
 _symmetry_equiv_pos_as_xyz
 'x, y, z'
 '-x, y+1/2, -z+1/2'
 '-x, -y, -z'
 'x, -y-1/2, z-1/2'
 
_cell_length_a    13.8258
_cell_length_b     5.4278
_cell_length_c    21.0715
_cell_angle_alpha  90.000
_cell_angle_beta  101.857
_cell_angle_gamma  90.000
 
_shelx_F_squared_multiplier     1.000
 
loop_
 _refln_index_h
 _refln_index_k
 _refln_index_l
 _refln_F_squared_calc
 _refln_F_squared_meas
 _refln_F_squared_sigma
 _refln_observed_status
   2   0   0      364.76      330.16     11.06 o
   3   0   0      837.05      740.61     21.14 o
   4   0   0     4091.81     3987.04     51.04 o
   5   0   0      912.87      852.74     27.70 o
   6   0   0     2505.65     2561.31     47.01 o
   7   0   0     1211.61     1267.86     33.29 o
   8   0   0       73.23       97.61     15.80 o
   9   0   0      470.12      473.65     27.01 o
  10   0   0      378.11      418.72     40.37 o
  11   0   0     2253.58     2398.94     71.54 o
  12   0   0      204.85      164.00     30.49 o
  13   0   0      395.90      389.69     66.22 o
  14   0   0      306.84      246.45     33.92 o
  15   0   0        4.60       17.95     23.30 o
  16   0   0       61.40       55.42     34.44 o
   1   1   0     8058.97     7642.02     43.09 o
   2   1   0     3729.73     3379.36     28.62 o
   3   1   0       32.23       39.90      6.44 o
   4   1   0      578.37      541.40     18.83 o
   5   1   0     1814.82     1878.14     22.60 o
   6   1   0      512.84      511.59     19.54 o
   7   1   0       67.32       35.90      9.91 o
   8   1   0     3479.31     3597.47     43.45 o
   9   1   0       37.61       35.07     11.92 o
  10   1   0     1099.95     1047.46     29.80 o
  11   1   0        5.99        0.76     12.62 o
  12   1   0       33.26       30.10     16.23 o
  13   1   0      216.11      238.16     29.67 o
  14   1   0      255.91      241.03     41.08 o
  15   1   0       14.62        0.98     18.21 o
  16   1   0        4.64       18.91     15.19 o
   0   2   0      585.74      616.18     22.14 o
   1   2   0      128.35      106.36      9.92 o
   2   2   0     3312.62     3199.02     42.68 o
   3   2   0      691.12      654.80     18.51 o
   4   2   0      138.50      134.16     13.17 o
   5   2   0      348.65      364.57     14.33 o
   6   2   0      542.35      543.29     24.60 o
   7   2   0     1133.51     1175.62     32.67 o
   8   2   0      324.18      301.82     21.52 o
   9   2   0     1139.64     1209.78     41.97 o
  10   2   0       42.12       24.72     16.63 o
  11   2   0      102.43      108.40     19.40 o
  12   2   0      116.86      166.47     27.88 o
  13   2   0       11.42       14.23     46.62 o
  14   2   0       99.62      150.04     39.40 o
  15   2   0       40.64       12.43     33.04 o
   1   3   0      982.73      943.38     29.64 o
   2   3   0      328.82      310.72     23.91 o
   3   3   0      637.51      665.05     31.04 o
   4   3   0      140.14      131.05     20.47 o
   5   3   0      670.70      647.68     34.07 o
   6   3   0      407.03      404.88     32.86 o
   7   3   0      775.53      798.88     32.64 o
   8   3   0       70.62       61.80     26.76 o
   9   3   0       35.18       40.21     19.42 o
  10   3   0       61.03       86.78     26.62 o
  11   3   0      186.69      155.98     40.06 o
  12   3   0       74.66       20.52     96.51 o
  13   3   0        6.75       53.00     30.18 o
  14   3   0       38.20       72.96     65.75 o
   0   4   0     1171.17     1144.08     50.93 o
   1   4   0        8.60       -1.22     12.88 o
   2   4   0       10.76        2.99     15.07 o
   3   4   0      352.01      343.69     28.43 o
   4   4   0      300.93      274.64     29.57 o
   5   4   0      139.50      119.00     23.66 o
   6   4   0      407.19      380.51     32.78 o
   7   4   0        3.25       -8.29     16.59 o
   8   4   0        0.32       -5.66     17.58 o
   9   4   0        0.12       -2.75     25.05 o
  10   4   0      145.46      196.13     55.78 o
  11   4   0      198.80      233.16     68.86 o
  12   4   0        0.92       70.13     48.09 o
   1   5   0        1.21       28.70     16.01 o
   2   5   0      876.99      821.44     45.84 o
   3   5   0       18.72       17.10     18.48 o
   4   5   0      382.51      384.70     37.09 o
   5   5   0       20.58       69.73     26.91 o
   6   5   0        1.25        6.33     21.40 o
   7   5   0        6.64       17.77     21.71 o
   8   5   0       41.90       29.19     40.89 o
   9   5   0      156.02       96.83     51.03 o
  10   5   0        3.16      -10.14     40.57 o
   0   6   0      203.81      164.00     40.92 o
   1   6   0        0.07       69.32     37.11 o
   2   6   0        9.57       48.37     37.68 o
   3   6   0      171.12      191.98     66.44 o
   4   6   0       20.83        8.94     41.87 o
   5   6   0        0.08      -28.08     42.53 o
   6   6   0       85.25      113.52     60.19 o
 -16   1   1        0.06       50.70     30.75 o
 -15   1   1       67.04       64.35     17.87 o
 -14   1   1       35.86       35.77     18.36 o
 -13   1   1        3.38        5.79     13.95 o
 -12   1   1       22.68       20.90     14.44 o
 -11   1   1      138.13      126.47     16.79 o
 -10   1   1      814.91      809.39     27.02 o
  -9   1   1      232.10      234.76     16.85 o
  -8   1   1      214.90      198.94     14.62 o
  -7   1   1      592.54      588.21     18.89 o
  -6   1   1      488.23      517.47     16.04 o
  -5   1   1      424.53      432.63     15.38 o
  -4   1   1     8367.97     8215.78     55.26 o
  -3   1   1     6118.33     6095.89     56.29 o
  -2   1   1       38.49       32.56      5.97 o
  -1   1   1      749.17      696.92     11.81 o
   0   1   1      274.29      269.82      8.90 o
   1   1   1      495.22      457.06      9.98 o
   2   1   1      216.67      215.49      8.66 o
   3   1   1     2136.64     2190.99     20.06 o
   4   1   1     2481.24     2449.26     30.20 o
   5   1   1     1056.14     1090.88     17.01 o
   6   1   1      545.08      531.06     16.64 o
   7   1   1     1579.22     1645.90     29.29 o
   8   1   1      314.07      311.77     17.79 o
   9   1   1      328.47      297.63     19.24 o
  10   1   1        8.58       -3.08     11.82 o
  11   1   1      380.24      359.55     22.30 o
  12   1   1      957.12      987.89     37.05 o
  13   1   1        1.90       18.26     16.19 o
  14   1   1       29.84       17.88     20.48 o
  15   1   1        9.80       15.02     17.11 o
 -15   2   1        4.12      -28.79     27.48 o
 -14   2   1        1.04       75.64     68.37 o
 -13   2   1        2.74       49.00     26.15 o
 -12   2   1      146.81      147.06     22.42 o
 -11   2   1        1.65       18.98     15.92 o
 -10   2   1      103.48       93.83     18.53 o
  -9   2   1       62.60       68.56     16.05 o
  -8   2   1       40.70       52.68     14.24 o
  -7   2   1       33.25       28.01     11.86 o
  -6   2   1        2.85        8.23      9.65 o
  -5   2   1      435.32      436.80     16.95 o
  -4   2   1       90.97       68.18      9.49 o
  -3   2   1      881.81      945.38     24.09 o
  -2   2   1     2110.94     2128.17     30.13 o
  -1   2   1      751.02      748.01     17.07 o
   0   2   1      311.25      299.10     12.21 o
   1   2   1        4.96        4.45      6.24 o
   2   2   1      507.28      517.25     17.56 o
   3   2   1       63.61       74.77      9.30 o
   4   2   1     1410.93     1461.01     27.46 o
   5   2   1      719.88      735.83     21.86 o
   6   2   1        7.50        9.93      9.15 o
   7   2   1      207.92      186.93     18.93 o
   8   2   1       43.12       51.34     14.35 o
   9   2   1       60.30       58.96     16.01 o
  10   2   1       85.94       87.14     17.63 o
  11   2   1       18.12       13.55     14.55 o
  12   2   1      216.27      236.65     31.63 o
  13   2   1        0.07        2.26     41.22 o
  14   2   1        0.21       -2.32     61.67 o
  15   2   1        1.37        5.23     34.02 o
 -14   3   1       18.15       41.30    121.53 o
 -13   3   1        7.36       32.97     68.54 o
 -12   3   1      115.79      160.48     42.66 o
 -11   3   1      215.45      169.35     91.27 o
 -10   3   1       13.24       12.03     17.81 o
  -9   3   1        3.60        4.82     17.20 o
  -8   3   1       75.55       58.12     16.09 o
  -7   3   1      829.51      855.70     29.75 o
  -6   3   1       13.90        6.36     13.06 o
  -5   3   1       41.56       33.27     16.59 o
  -4   3   1      234.13      247.18     23.93 o
  -3   3   1      590.05      625.06     32.47 o
  -2   3   1       17.71       25.21     11.48 o
  -1   3   1       16.10       15.71     11.10 o
   0   3   1      487.74      466.32     25.04 o
   1   3   1        0.08      -14.46      9.64 o
   2   3   1       56.90       40.27     14.69 o
   3   3   1     3592.36     3723.09     69.27 o
   4   3   1       36.93       31.25     14.32 o
   5   3   1      221.97      256.01     25.54 o
   6   3   1       24.71       14.25     15.14 o
   7   3   1      845.35      839.71     32.00 o
   8   3   1       17.83       -0.34     16.89 o
   9   3   1       25.48       27.59     17.33 o
  10   3   1        1.05       18.92     26.08 o
  11   3   1      106.89       99.80     36.91 o
  12   3   1        0.24       42.31     37.46 o
  13   3   1        5.24       13.15     35.82 o
  14   3   1       65.58      180.74     69.68 o
 -12   4   1        0.85       32.64     68.04 o
 -11   4   1      176.94      159.49     45.62 o
 -10   4   1       12.34       17.33     29.87 o
  -9   4   1       11.02       25.82     18.61 o
  -8   4   1        2.98        3.73     18.76 o
  -7   4   1      136.86      144.43     23.31 o
  -6   4   1       99.61      110.32     22.46 o
  -5   4   1       18.98        8.37     17.28 o
  -4   4   1        8.09        5.45     17.02 o
  -3   4   1       42.64       38.83     19.00 o
  -2   4   1        4.47        2.14     12.59 o
  -1   4   1       23.48       26.71     13.88 o
   0   4   1       82.35       73.39     16.60 o
   1   4   1      189.61      201.29     20.76 o
   2   4   1       17.90       21.23     16.58 o
   3   4   1        0.42       -5.94     15.70 o
   4   4   1      128.52      142.83     23.19 o
   5   4   1       71.36       64.03     20.94 o
   6   4   1       60.81       47.80     18.52 o
   7   4   1       21.27        2.31     18.37 o
   8   4   1      106.33       83.99     39.42 o
   9   4   1       15.95       20.82     31.01 o
  10   4   1      133.15      153.29     45.25 o
  11   4   1      230.74      356.73     62.57 o
  12   4   1        0.84       45.78     35.44 o
 -10   5   1        0.71       20.28     44.16 o
  -9   5   1      233.06      173.38     56.27 o
  -8   5   1       26.89       15.55     59.70 o
  -7   5   1       16.59       39.17     30.94 o
  -6   5   1       12.21       20.37     22.28 o
  -5   5   1        0.41       45.72     25.47 o
  -4   5   1       62.13       90.70     23.69 o
  -3   5   1        3.30       39.44     19.72 o
  -2   5   1        0.33      -14.92     16.50 o
  -1   5   1       11.05        6.80     15.34 o
   0   5   1       90.84       65.54     18.43 o
   1   5   1      110.83      116.79     23.01 o
   2   5   1       19.31        4.42     17.36 o
   3   5   1      187.89      136.80     23.95 o
   4   5   1       70.29       74.73     22.83 o
   5   5   1       49.80       53.26     28.33 o
   6   5   1        0.04      -17.71     20.26 o
   7   5   1       25.28       23.21     33.52 o
   8   5   1       48.19       40.94     35.58 o
   9   5   1        0.40       17.34     42.86 o
  10   5   1       13.78       21.59     45.15 o
  -6   6   1       97.75       60.52     50.38 o
  -5   6   1        7.12       15.27     28.69 o
  -4   6   1       12.66       75.08     83.32 o
  -3   6   1       80.64      129.22     53.55 o
  -2   6   1       33.12       64.05     32.30 o
  -1   6   1       85.73       89.60     37.73 o
   0   6   1       77.75      128.03     48.45 o
   1   6   1       52.74      104.32     40.77 o
   2   6   1        1.03       30.46     51.30 o
   3   6   1        1.12       66.03     44.29 o
   4   6   1        4.67        5.14     33.08 o
   5   6   1       19.53      -12.43     42.20 o
   6   6   1      100.58       60.52     56.27 o
 -16   0   2      268.94      188.09     32.61 o
 -15   0   2       66.69       45.97     38.28 o
 -14   0   2      913.32      860.15     50.64 o
 -13   0   2      104.43      111.25     37.09 o
 -12   0   2      474.23      482.43     34.77 o
 -11   0   2      841.48      875.80     33.61 o
 -10   0   2      386.91      397.00     24.04 o
  -9   0   2      638.92      614.88     25.67 o
  -8   0   2      374.37      404.66     21.04 o
  -7   0   2     3189.71     3093.11     43.35 o
  -6   0   2       87.89       91.96     10.91 o
  -5   0   2     4566.65     4341.28     51.99 o
  -4   0   2      672.32      593.59     17.66 o
  -3   0   2     6237.35     6038.61     49.60 o
  -2   0   2     4489.19     4180.27     29.07 o
   2   0   2    10544.59    10335.58     64.09 o
   3   0   2       45.40       46.21      9.59 o
   4   0   2      874.82      842.82     22.06 o
   5   0   2     1399.16     1408.75     29.11 o
   6   0   2      833.87      941.80     27.38 o
   7   0   2       30.40       42.09     12.57 o
   8   0   2       47.68       43.39     16.56 o
   9   0   2        4.27        6.50     16.85 o
  10   0   2      281.07      308.75     29.58 o
  11   0   2      120.81      125.62     33.54 o
  12   0   2       75.95       81.42     29.54 o
  13   0   2       17.82       -3.85     29.23 o
  14   0   2       19.46        4.15     22.04 o
  15   0   2       42.42       70.59     31.44 o
 -16   1   2       18.83       41.13     35.01 o
 -15   1   2       69.29       83.87     18.97 o
 -14   1   2        0.88       10.52     21.12 o
 -13   1   2      239.50      221.95     31.16 o
 -12   1   2      451.24      450.32     23.96 o
 -11   1   2       32.76       32.71     13.90 o
 -10   1   2      191.27      173.87     16.98 o
  -9   1   2      112.74      108.13     13.87 o
  -8   1   2       66.90       50.02     11.05 o
  -7   1   2       32.99       19.62      8.92 o
  -6   1   2        0.58       -2.35      7.06 o
  -5   1   2      345.55      299.10     11.23 o
  -4   1   2      628.00      596.37     15.52 o
  -3   1   2     6426.05     6062.47     41.04 o
  -2   1   2    21656.60    20731.67    111.98 o
  -1   1   2     4539.56     4181.27     31.28 o
   0   1   2     3046.91     2792.38     23.29 o
   1   1   2        5.08       -4.12      5.45 o
   2   1   2      385.56      364.40     12.25 o
   3   1   2     2120.90     2142.29     23.66 o
   4   1   2        2.13        6.78      5.69 o
   5   1   2     1174.73     1271.40     18.14 o
   6   1   2     1054.79     1097.95     23.06 o
   7   1   2      197.83      201.50     13.61 o
   8   1   2     1571.05     1604.38     31.11 o
   9   1   2      133.03      100.90     15.08 o
  10   1   2      632.55      606.86     26.12 o
  11   1   2      255.54      237.14     19.63 o
  12   1   2       21.66       28.08     15.31 o
  13   1   2      114.26      113.36     19.59 o
  14   1   2      116.43       92.41     21.41 o
  15   1   2        5.83      -10.01     21.08 o
 -15   2   2       18.59       63.46     40.24 o
 -14   2   2      216.97      303.79     97.32 o
 -13   2   2      108.93      116.30     26.18 o
 -12   2   2        9.26       46.43     17.97 o
 -11   2   2      104.02      121.71     20.48 o
 -10   2   2      825.21      902.58     36.91 o
  -9   2   2       24.28       21.48     14.52 o
  -8   2   2      592.41      623.96     42.81 o
  -7   2   2       27.39       32.97     12.47 o
  -6   2   2        9.64       16.53     10.72 o
  -5   2   2     1139.56     1313.47     29.70 o
  -4   2   2     4094.39     4130.28     50.41 o
  -3   2   2      114.29      101.35     11.44 o
  -2   2   2     2441.43     2388.55     37.18 o
  -1   2   2       13.11       20.38      6.76 o
   0   2   2     1093.99     1134.62     21.91 o
   1   2   2     3258.25     3098.94     37.63 o
   2   2   2     1993.97     1957.75     32.44 o
   3   2   2       42.42       70.86     10.01 o
   4   2   2      126.29      137.07     11.54 o
   5   2   2       30.69       39.42      8.73 o
   6   2   2      194.99      242.86     16.65 o
   7   2   2     2954.76     2978.11     47.68 o
   8   2   2        1.72       -7.51     11.66 o
   9   2   2     1146.55     1210.29     35.69 o
  10   2   2      149.02      137.23     19.69 o
  11   2   2       52.47      108.13     24.70 o
  12   2   2      173.93      205.39     30.98 o
  13   2   2       48.55       99.33     36.94 o
  14   2   2       26.92       58.58     58.56 o
  15   2   2       67.79       36.97     42.20 o
 -14   3   2       37.87       72.98     84.40 o
 -13   3   2        1.59       -0.03     60.03 o
 -12   3   2      329.10      359.52    109.43 o
 -11   3   2       10.51       63.02     21.74 o
 -10   3   2      164.44      182.29     28.35 o
  -9   3   2       63.70       54.18     20.04 o
  -8   3   2      283.90      288.22     23.92 o
  -7   3   2      248.24      224.27     23.43 o
  -6   3   2      835.00      836.99     35.36 o
  -5   3   2        8.02       -8.69     12.66 o
  -4   3   2      165.01      136.06     22.58 o
  -3   3   2       91.21       77.41     19.25 o
  -2   3   2      143.02      122.69     17.22 o
  -1   3   2     1201.04     1215.38     37.04 o
   0   3   2     1578.16     1604.50     41.58 o
   1   3   2      430.33      438.13     27.84 o
   2   3   2        3.01        3.16     12.48 o
   3   3   2      521.85      520.50     28.70 o
   4   3   2      265.28      254.15     24.18 o
   5   3   2       98.89       96.31     14.31 o
   6   3   2      109.39       97.54     19.11 o
   7   3   2      196.78      171.05     18.93 o
   8   3   2        5.37       23.89     17.42 o
   9   3   2      251.49      346.52     49.72 o
  10   3   2       37.41       -4.25     39.09 o
  11   3   2      209.98      259.73     50.72 o
  12   3   2       20.47       25.21     32.01 o
  13   3   2       15.35       34.72     32.22 o
  14   3   2        9.20       81.71     67.06 o
 -13   4   2        8.11        0.65     38.93 o
 -12   4   2        0.16       19.98     69.68 o
 -11   4   2        0.14       46.22     38.93 o
 -10   4   2      111.08       98.38     76.55 o
  -9   4   2       91.76       98.29     28.80 o
  -8   4   2        3.64       18.56     19.38 o
  -7   4   2      226.72      188.32     24.89 o
  -6   4   2        1.06       25.81     17.35 o
  -5   4   2      826.31      900.87     45.44 o
  -4   4   2       84.02       71.91     20.74 o
  -3   4   2      155.07      163.18     25.67 o
  -2   4   2       39.19       51.71     17.90 o
  -1   4   2     1132.48     1136.16     39.10 o
   0   4   2      117.02      133.76     19.13 o
   1   4   2      540.52      520.23     35.62 o
   2   4   2        2.67       -7.28     15.34 o
   3   4   2       21.69       28.79     17.64 o
   4   4   2     1330.65     1369.78     53.15 o
   5   4   2      162.10      172.82     24.27 o
   6   4   2      164.72      158.36     27.47 o
   7   4   2       22.08        9.97     36.80 o
   8   4   2       12.94        5.08     29.93 o
   9   4   2       32.13       18.84     41.38 o
  10   4   2      497.76      569.02     73.35 o
  11   4   2       82.60       98.64     38.28 o
  12   4   2        0.08       41.75     71.48 o
 -10   5   2       11.69       32.39     40.89 o
  -9   5   2      333.09      295.41     71.97 o
  -8   5   2       20.60       34.50     22.36 o
  -7   5   2       52.58       88.17     28.22 o
  -6   5   2       31.24       48.62     24.99 o
  -5   5   2      120.44      142.42     25.70 o
  -4   5   2      353.60      290.92     34.27 o
  -3   5   2        5.96       12.73     18.33 o
  -2   5   2      165.08      194.69     25.66 o
  -1   5   2      137.34      134.38     23.21 o
   0   5   2      106.18       75.83     20.35 o
   1   5   2      359.99      358.97     32.67 o
   2   5   2      117.98      109.48     22.33 o
   3   5   2       18.07       28.03     18.55 o
   4   5   2       84.28       84.75     21.65 o
   5   5   2       14.75       36.91     25.83 o
   6   5   2        0.29       10.68     21.82 o
   7   5   2        0.11      -14.68     43.67 o
   8   5   2       26.88       56.01     37.57 o
   9   5   2      104.82       96.51     53.65 o
  10   5   2        8.88       13.09     41.55 o
  -6   6   2        0.31       55.64     34.34 o
  -5   6   2        0.15       -0.76     26.41 o
  -4   6   2       16.05       95.20     56.91 o
  -3   6   2        3.71       73.47     37.77 o
  -2   6   2        0.79       41.74     37.26 o
  -1   6   2        9.22       47.85     24.89 o
   0   6   2      216.74      247.83     35.02 o
   1   6   2      106.33      139.29     41.01 o
   2   6   2       66.00      132.13     37.77 o
   3   6   2        0.61       20.92     38.48 o
   4   6   2        4.39      -22.25     43.51 o
   5   6   2        6.18       13.41     46.78 o
 -16   1   3       15.48       39.30     35.72 o
 -15   1   3       86.64       74.93     21.68 o
 -14   1   3       63.97       40.34     15.57 o
 -13   1   3        6.74       12.06     15.47 o
 -12   1   3      130.18      117.82     16.59 o
 -11   1   3      201.77      186.14     18.35 o
 -10   1   3      247.98      220.29     17.97 o
  -9   1   3      124.54      126.61     15.95 o
  -8   1   3      329.94      298.05     16.58 o
  -7   1   3      496.64      459.29     17.08 o
  -6   1   3      127.45      123.19     10.34 o
  -5   1   3     1029.95      991.33     16.65 o
  -4   1   3     1948.70     1975.30     24.23 o
  -3   1   3    15860.32    15331.65     71.33 o
  -2   1   3    17529.69    16495.77     85.10 o
  -1   1   3      824.67      797.81     20.30 o
   0   1   3       70.56       70.88      8.64 o
   1   1   3      267.44      284.16     13.21 o
   2   1   3     1732.21     1725.97     19.66 o
   3   1   3      145.79      142.20     10.65 o
   4   1   3     1287.56     1232.72     20.00 o
   5   1   3      516.52      497.00     16.53 o
   6   1   3      917.62      850.67     23.12 o
   7   1   3       18.60       20.52     10.27 o
   8   1   3      102.23       95.82     11.69 o
   9   1   3      570.08      561.99     20.49 o
  10   1   3       33.03       19.45     13.15 o
  11   1   3      349.41      309.09     21.19 o
  12   1   3      572.06      495.94     38.99 o
  13   1   3      354.53      324.12     27.29 o
  14   1   3        0.71      -14.65     16.15 o
  15   1   3        2.39        3.32     16.79 o
 -15   2   3       16.02       35.00     35.33 o
 -14   2   3        0.57       42.58     47.27 o
 -13   2   3       58.85       94.14     21.48 o
 -12   2   3        7.50       27.25     15.44 o
 -11   2   3        1.03      -10.24     14.71 o
 -10   2   3        1.56       -1.44     14.60 o
  -9   2   3      838.95      831.25     35.24 o
  -8   2   3      129.22      138.06     17.69 o
  -7   2   3      382.77      384.27     23.20 o
  -6   2   3      586.65      701.88     25.94 o
  -5   2   3       30.28       22.74     10.07 o
  -4   2   3      374.87      376.58     21.91 o
  -3   2   3        0.10        1.70      8.33 o
  -2   2   3     1558.33     1575.03     31.25 o
  -1   2   3      148.49      160.24     11.59 o
   0   2   3       45.38       41.38      8.63 o
   1   2   3      932.26      963.56     27.14 o
   2   2   3       10.91       11.29      7.78 o
   3   2   3     1381.69     1480.07     29.19 o
   4   2   3      114.18      146.21     15.87 o
   5   2   3      432.84      435.92     20.19 o
   6   2   3      201.27      233.01     23.61 o
   7   2   3     1043.89      975.68     42.69 o
   8   2   3        0.40        0.37     18.69 o
   9   2   3       69.88       79.54     24.85 o
  10   2   3      326.81      344.46     61.15 o
  11   2   3       11.74       24.97     23.08 o
  12   2   3       61.10        9.10     22.98 o
  13   2   3        7.85        5.34     27.65 o
  14   2   3       10.99       22.57     38.93 o
 -14   3   3       10.85       30.04     57.41 o
 -13   3   3       62.97       48.58     59.05 o
 -12   3   3       55.15       72.85     23.77 o
 -11   3   3      241.53      238.07     33.01 o
 -10   3   3        8.04        7.77     18.41 o
  -9   3   3      106.81      149.83     27.30 o
  -8   3   3      223.43      281.31     36.12 o
  -7   3   3      265.88      236.72     20.37 o
  -6   3   3      256.59      243.93     28.91 o
  -5   3   3        5.20       -2.74     14.29 o
  -4   3   3       96.21       69.58     18.98 o
  -3   3   3       61.28       57.02     14.29 o
  -2   3   3     1393.10     1338.86     41.36 o
  -1   3   3       14.37        1.69     11.48 o
   0   3   3      951.44      978.74     73.31 o
   1   3   3      260.24      291.60     23.96 o
   2   3   3      218.15      210.60     21.45 o
   3   3   3      993.80     1015.02     34.77 o
   4   3   3      234.95      257.80     18.66 o
   5   3   3      183.52      193.44     17.66 o
   6   3   3      210.65      233.20     24.46 o
   7   3   3      222.62      278.86     24.55 o
   8   3   3       38.82       26.17     30.75 o
   9   3   3      126.76      141.65     46.13 o
  10   3   3       23.06       48.74     39.26 o
  11   3   3        1.50        8.18     35.00 o
  12   3   3       27.33       42.48     30.91 o
  13   3   3        0.79       43.07     32.30 o
 -13   4   3        0.01        5.56     38.60 o
 -12   4   3        8.92      103.01     50.38 o
 -11   4   3       24.93       24.55     39.58 o
 -10   4   3        3.13       27.56     22.15 o
  -9   4   3       64.35       72.87     24.48 o
  -8   4   3       46.38       59.56     21.59 o
  -7   4   3       73.77       91.46     21.04 o
  -6   4   3      118.43      121.18     34.09 o
  -5   4   3      145.59      108.59     23.22 o
  -4   4   3      219.24      209.33     34.77 o
  -3   4   3      321.90      255.00     32.93 o
  -2   4   3       28.51       48.91     17.78 o
  -1   4   3       27.72       14.25     15.87 o
   0   4   3      480.32      468.55     34.26 o
   1   4   3       61.00       56.53     27.29 o
   2   4   3        0.00       -8.63     15.64 o
   3   4   3      247.20      294.11     28.79 o
   4   4   3      128.80      125.93     23.43 o
   5   4   3        0.70       16.75     18.32 o
   6   4   3       20.14        7.87     25.99 o
   7   4   3       16.67       27.79     21.77 o
   8   4   3      174.42      188.10     56.59 o
   9   4   3       88.68       79.82     48.09 o
  10   4   3       36.56       48.72     35.92 o
  11   4   3       89.04       93.31     41.28 o
  12   4   3        4.23       44.52     35.63 o
 -10   5   3        3.08        6.87     40.24 o
  -9   5   3      135.72       98.14     52.67 o
  -8   5   3        1.18       35.53     33.88 o
  -7   5   3       19.68       24.04     23.18 o
  -6   5   3        0.39       42.65     22.13 o
  -5   5   3       12.05       38.00     34.71 o
  -4   5   3        0.70       15.54     18.94 o
  -3   5   3        9.22        0.30     24.65 o
  -2   5   3      720.46      691.93     42.14 o
  -1   5   3      114.99      124.82     23.14 o
   0   5   3      171.13      164.95     30.84 o
   1   5   3       10.55        7.46     24.97 o
   2   5   3        9.01       23.31     22.71 o
   3   5   3       64.02       67.84     26.03 o
   4   5   3        0.36        4.22     20.55 o
   5   5   3        1.60      -18.54     24.32 o
   6   5   3       64.82       64.81     37.11 o
   7   5   3       15.91       54.11     36.72 o
   8   5   3       40.03       56.04     38.20 o
   9   5   3       26.09      -40.24     38.28 o
  -6   6   3        7.67       30.82     31.53 o
  -5   6   3        6.53       27.64     27.76 o
  -4   6   3        2.12       47.22     58.24 o
  -3   6   3       20.76       73.29     36.92 o
  -2   6   3       11.19       76.59     24.36 o
  -1   6   3       17.82       64.14     41.69 o
   0   6   3        0.07       44.85     26.58 o
   1   6   3        3.79       63.31     48.54 o
   2   6   3       11.71       65.26     33.48 o
   3   6   3        2.98       38.23     43.39 o
   4   6   3        2.64      -45.23     39.09 o
   5   6   3        6.61      -41.22     41.87 o
 -16   0   4        4.89       -0.93     21.17 o
 -15   0   4       82.89       69.72     24.92 o
 -14   0   4      494.41      437.01     39.95 o
 -13   0   4      666.63      585.17     42.04 o
 -12   0   4      269.03      293.01     32.08 o
 -11   0   4      166.61      126.08     20.62 o
 -10   0   4      247.47      213.81     21.27 o
  -9   0   4      762.61      815.75     28.53 o
  -8   0   4      709.27      805.64     26.31 o
  -7   0   4     1289.90     1233.43     26.81 o
  -6   0   4       96.84       83.74     10.74 o
  -5   0   4     1867.84     1833.44     28.88 o
  -4   0   4     1362.79     1380.36     20.83 o
  -3   0   4      619.41      564.44     19.41 o
  -2   0   4    32719.00    31665.28    279.64 o
  -1   0   4     1571.86     1479.89     26.31 o
   0   0   4      658.64      669.29     16.40 o
   1   0   4     2078.67     2003.07     23.79 o
   2   0   4     1557.19     1480.57     21.67 o
   3   0   4     2582.57     2464.75     29.85 o
   4   0   4      400.43      438.35     15.47 o
   5   0   4    10697.19    11092.12     94.67 o
   6   0   4      580.47      647.00     28.67 o
   7   0   4      479.35      490.67     23.44 o
   8   0   4     2064.95     2144.87     44.43 o
   9   0   4      874.24      949.19     43.26 o
  10   0   4      272.47      300.84     30.36 o
  11   0   4     1006.48     1104.82    133.64 o
  12   0   4       87.67       25.14     31.19 o
  13   0   4        0.03       16.08     31.57 o
  14   0   4      231.23      221.27     49.23 o
  15   0   4        7.17       -9.38     22.57 o
 -16   1   4       38.03       26.07     25.06 o
 -15   1   4        2.04        0.10     16.36 o
 -14   1   4      144.04      123.37     18.50 o
 -13   1   4       50.83       44.65     23.76 o
 -12   1   4        1.78      -14.10     10.99 o
 -11   1   4      179.65      154.13     15.36 o
 -10   1   4        9.04       -7.72     11.64 o
  -9   1   4       75.08       79.77     13.28 o
  -8   1   4      109.73      101.89     12.67 o
  -7   1   4      108.65      133.27     10.81 o
  -6   1   4      165.10      168.34     10.54 o
  -5   1   4     2164.03     2235.72     24.33 o
  -4   1   4      289.24      323.37     12.86 o
  -3   1   4    18839.91    18367.29     91.31 o
  -2   1   4     1512.26     1488.45     16.97 o
  -1   1   4      245.34      286.54     13.23 o
   0   1   4     5780.92     5771.98     60.07 o
   1   1   4      516.27      497.51     20.29 o
   2   1   4      996.52      980.37     19.35 o
   3   1   4     2005.37     1866.40     28.35 o
   4   1   4       35.72       35.88      6.49 o
   5   1   4       15.67       26.25      7.89 o
   6   1   4     5052.25     5387.54     55.82 o
   7   1   4      463.61      499.95     21.62 o
   8   1   4      428.53      428.85     18.22 o
   9   1   4       10.49       18.80     11.15 o
  10   1   4      190.72      174.08     18.55 o
  11   1   4       13.40        9.11     13.18 o
  12   1   4       65.19       31.89     18.43 o
  13   1   4      206.52      143.78     22.77 o
  14   1   4        0.85        2.94     17.48 o
  15   1   4       19.64       43.25     32.62 o
 -15   2   4       70.58       88.98     41.55 o
 -14   2   4        4.05       12.74     42.33 o
 -13   2   4      161.22      206.28     34.33 o
 -12   2   4        0.01       -7.40     13.19 o
 -11   2   4       43.15       54.75     18.25 o
 -10   2   4       24.91       26.02     15.83 o
  -9   2   4     1273.53     1195.65     39.28 o
  -8   2   4      344.06      323.35     23.75 o
  -7   2   4        6.03        9.83     11.61 o
  -6   2   4       10.30       -2.40      8.06 o
  -5   2   4     2234.97     2255.96     32.66 o
  -4   2   4     2469.47     2489.44     43.13 o
  -3   2   4     1269.98     1241.07     26.30 o
  -2   2   4     2407.01     2250.98     33.96 o
  -1   2   4      398.92      446.58     17.17 o
   0   2   4      193.28      192.80     13.81 o
   1   2   4     1273.59     1346.74     36.12 o
   2   2   4     6107.46     5672.38     77.71 o
   3   2   4       12.08        4.64      8.80 o
   4   2   4        5.83        6.01      8.61 o
   5   2   4        1.98        7.07     10.09 o
   6   2   4      441.30      470.36     23.85 o
   7   2   4      961.93      986.02     35.49 o
   8   2   4      398.66      436.33     36.18 o
   9   2   4     1689.25     1609.24     62.02 o
  10   2   4      169.24      142.73     29.48 o
  11   2   4      364.04      358.59     42.32 o
  12   2   4      138.42      128.24     52.67 o
  13   2   4      139.93      209.67     59.87 o
  14   2   4        0.03       13.41     35.99 o
 -14   3   4       18.92       41.33    107.46 o
 -13   3   4       68.21       87.43     56.27 o
 -12   3   4       30.48       47.67     22.89 o
 -11   3   4      154.73      163.13     30.72 o
 -10   3   4       17.12       31.15     20.94 o
  -9   3   4        6.74      -11.18     17.28 o
  -8   3   4      178.73      197.69     22.41 o
  -7   3   4      108.18       94.40     18.10 o
  -6   3   4      227.34      238.14     29.60 o
  -5   3   4      122.11      170.67     25.26 o
  -4   3   4       31.16       50.79     18.63 o
  -3   3   4       78.56       84.16     22.64 o
  -2   3   4      827.47      779.52     31.82 o
  -1   3   4       59.72       53.02     14.14 o
   0   3   4      572.80      605.19     37.06 o
   1   3   4       10.03       12.03     15.47 o
   2   3   4       43.67       34.28     17.86 o
   3   3   4        9.13       17.46     12.38 o
   4   3   4      485.40      507.78     23.22 o
   5   3   4        0.00       -3.59     11.00 o
   6   3   4      499.69      512.81     22.91 o
   7   3   4        6.55        3.60     34.02 o
   8   3   4       69.20       38.93     36.31 o
   9   3   4      135.62      113.84     46.78 o
  10   3   4      172.30      185.49     55.94 o
  11   3   4       98.18       79.82     46.45 o
  12   3   4      146.78       90.94     49.72 o
  13   3   4        0.02       32.96     74.10 o
 -13   4   4        3.08       38.93     42.20 o
 -12   4   4      183.61      119.37     76.39 o
 -11   4   4       92.17      102.55     43.51 o
 -10   4   4       20.79       70.67     25.27 o
  -9   4   4        0.12       26.55     20.86 o
  -8   4   4        8.89       38.17     21.49 o
  -7   4   4      127.86      134.56     23.77 o
  -6   4   4      617.12      596.39     42.42 o
  -5   4   4     1188.03     1132.14     55.62 o
  -4   4   4        3.21        1.02     18.81 o
  -3   4   4      299.61      314.11     29.22 o
  -2   4   4        7.53       -8.68     14.60 o
  -1   4   4      286.47      330.50     30.20 o
   0   4   4       76.03       75.77     23.09 o
   1   4   4      567.63      595.19     59.02 o
   2   4   4       40.10       38.76     21.95 o
   3   4   4        5.71      -14.60     20.49 o
   4   4   4      444.50      408.65     41.83 o
   5   4   4      521.58      464.20     44.41 o
   6   4   4      107.68       86.53     31.10 o
   7   4   4       86.22      147.87     53.32 o
   8   4   4      546.83      404.67     74.26 o
   9   4   4       55.18       10.14     39.58 o
  10   4   4        0.11      -15.38     31.73 o
  11   4   4       13.84        4.03     63.96 o
  12   4   4       17.10      -44.82     35.00 o
 -10   5   4       11.53       -0.33     43.18 o
  -9   5   4       97.05      146.66     37.95 o
  -8   5   4       87.00      120.99     30.62 o
  -7   5   4        6.51       43.34     24.10 o
  -6   5   4        2.36       42.39     20.30 o
  -5   5   4      100.63      140.25     27.16 o
  -4   5   4        0.26        9.73     18.71 o
  -3   5   4       20.09      -11.04     20.31 o
  -2   5   4      111.21      107.29     24.24 o
  -1   5   4       25.08       27.92     18.94 o
   0   5   4       83.39       90.97     27.93 o
   1   5   4      254.46      247.94     44.19 o
   2   5   4        2.76       -6.73     43.21 o
   3   5   4      434.52      434.07     45.30 o
   4   5   4       25.72       -1.37     23.17 o
   5   5   4       35.40      -10.73     29.90 o
   6   5   4        1.14       -7.20     34.02 o
   7   5   4      120.61       96.18     49.72 o
   8   5   4        0.23      -17.34     41.55 o
   9   5   4      191.12      123.66     63.46 o
  -6   6   4        0.13       31.30     35.82 o
  -5   6   4        0.14       14.39     33.04 o
  -4   6   4       60.53      137.82     46.83 o
  -3   6   4       63.31       88.57     43.63 o
  -2   6   4       53.64       88.15     28.99 o
  -1   6   4       15.11       63.86     38.11 o
   0   6   4       20.05       77.90     31.68 o
   1   6   4       69.75      119.64     28.21 o
   2   6   4      215.15      208.04     34.45 o
   3   6   4        9.12       36.94     28.46 o
   4   6   4       48.34       11.91     33.91 o
   5   6   4        2.11        9.16     48.74 o
 -16   1   5       45.04       53.56     35.53 o
 -15   1   5       16.80       12.86     21.68 o
 -14   1   5       34.99       32.96     15.19 o
 -13   1   5       41.90       43.98     14.06 o
 -12   1   5      179.80      170.52     17.37 o
 -11   1   5        8.33        4.58     10.49 o
 -10   1   5       71.02       48.49     11.63 o
  -9   1   5       66.70       63.15     11.13 o
  -8   1   5     1543.49     1659.83     25.09 o
  -7   1   5       75.69       82.60      8.52 o
  -6   1   5      127.30      137.95      8.68 o
  -5   1   5      787.81      783.80     15.41 o
  -4   1   5     2813.00     2684.89     28.14 o
  -3   1   5     1134.93     1045.63     17.59 o
  -2   1   5     8168.16     8104.17     57.36 o
  -1   1   5    16566.98    16333.57     86.09 o
   0   1   5      142.04      137.79      9.04 o
   1   1   5      681.49      682.94     17.08 o
   2   1   5     3919.26     3996.13     41.47 o
   3   1   5      296.80      344.94     16.26 o
   4   1   5      275.75      293.93     12.87 o
   5   1   5       36.05       20.85      8.34 o
   6   1   5      624.71      617.72     20.10 o
   7   1   5      182.09      190.31     16.42 o
   8   1   5      927.30      992.53     30.99 o
   9   1   5      237.70      226.28     20.10 o
  10   1   5      737.46      737.31     37.49 o
  11   1   5       77.38       57.74     18.60 o
  12   1   5       32.42       28.00     17.62 o
  13   1   5      100.05       84.45     21.27 o
  14   1   5        1.03       -7.62     16.67 o
  15   1   5       32.30       52.55     20.04 o
 -15   2   5       11.05       47.76     36.31 o
 -14   2   5        1.43       29.23     22.32 o
 -13   2   5      153.95      143.07     37.92 o
 -12   2   5        7.59       12.63     20.62 o
 -11   2   5        2.17       -3.01     15.81 o
 -10   2   5       14.20       27.28     18.11 o
  -9   2   5      412.90      384.95     27.96 o
  -8   2   5        4.14       -3.46     12.28 o
  -7   2   5      376.23      380.51     18.67 o
  -6   2   5      415.81      444.32     18.46 o
  -5   2   5      705.74      690.27     19.44 o
  -4   2   5      384.41      363.74     22.74 o
  -3   2   5        6.28        2.73      7.37 o
  -2   2   5      129.25      124.73     11.68 o
  -1   2   5       96.98      107.72     10.72 o
   0   2   5      690.66      738.03     21.78 o
   1   2   5      563.58      528.94     22.20 o
   2   2   5      284.05      334.28     19.97 o
   3   2   5       41.51       66.96      9.86 o
   4   2   5        8.60       -1.37      9.19 o
   5   2   5      422.27      440.86     23.30 o
   6   2   5      209.75      226.84     19.51 o
   7   2   5        0.07        7.69     14.54 o
   8   2   5       84.80      120.85     19.89 o
   9   2   5     1729.06     1687.50     65.01 o
  10   2   5       84.54       44.41     24.34 o
  11   2   5       10.42        7.43     24.12 o
  12   2   5       33.50       69.03     44.49 o
  13   2   5       48.89       98.47     49.72 o
  14   2   5        2.27      -24.54     35.66 o
 -14   3   5        0.15       38.03     68.70 o
 -13   3   5       13.91       21.36     34.06 o
 -12   3   5       47.53       53.01     32.31 o
 -11   3   5       30.34       44.44     21.16 o
 -10   3   5       93.43       64.96     22.95 o
  -9   3   5      206.86      235.42     33.05 o
  -8   3   5      221.95      221.69     31.75 o
  -7   3   5       97.34      103.52     17.05 o
  -6   3   5      383.83      411.72     27.06 o
  -5   3   5       82.15       81.96     24.70 o
  -4   3   5       81.03       86.24     15.53 o
  -3   3   5      294.61      271.77     23.01 o
  -2   3   5      707.71      719.57     32.18 o
  -1   3   5      141.28      160.50     19.52 o
   0   3   5      142.38      147.20     20.98 o
   1   3   5     1870.77     2056.79     54.66 o
   2   3   5      414.12      442.75     44.99 o
   3   3   5       15.29       15.32     12.27 o
   4   3   5       51.70       38.07     13.22 o
   5   3   5      556.92      586.08     29.97 o
   6   3   5      117.38      125.87     21.67 o
   7   3   5      163.07      144.47     35.01 o
   8   3   5      460.14      424.95     72.62 o
   9   3   5        0.04       25.52     38.93 o
  10   3   5       53.92       79.82     46.45 o
  11   3   5        5.19      -47.11     31.41 o
  12   3   5       40.68       -6.54     39.26 o
  13   3   5        6.07      -44.16     36.64 o
 -13   4   5        5.00       -7.20     38.28 o
 -12   4   5       76.39       96.98    120.06 o
 -11   4   5      181.13      153.02     71.77 o
 -10   4   5       31.85       74.52     26.27 o
  -9   4   5       16.12       -6.27     21.19 o
  -8   4   5        6.11       32.08     21.77 o
  -7   4   5       10.76       27.63     22.86 o
  -6   4   5      222.64      226.75     39.55 o
  -5   4   5       87.74       84.64     24.80 o
  -4   4   5      235.02      194.16     31.42 o
  -3   4   5      267.83      259.41     27.73 o
  -2   4   5      404.97      379.24     31.83 o
  -1   4   5       38.17       40.47     18.46 o
   0   4   5      305.08      302.63     34.83 o
   1   4   5       25.07       32.79     22.12 o
   2   4   5       35.49       -2.35     32.17 o
   3   4   5       94.35       69.79     26.04 o
   4   4   5       86.56      116.90     28.73 o
   5   4   5       99.35      116.80     33.15 o
   6   4   5        3.21      -30.23     22.17 o
   7   4   5        7.50      -24.45     27.15 o
   8   4   5      140.75       48.42     43.51 o
   9   4   5       31.98       75.24     46.78 o
  10   4   5       12.20      -28.46     37.29 o
  11   4   5        0.50       -9.49     38.28 o
 -10   5   5      108.28       75.90     52.01 o
  -9   5   5       21.34       32.88     28.13 o
  -8   5   5       10.95       30.47     38.72 o
  -7   5   5        0.09       22.49     23.16 o
  -6   5   5       36.07       90.32     30.88 o
  -5   5   5       25.05       63.65     22.25 o
  -4   5   5        0.79       30.94     32.66 o
  -3   5   5       54.66       48.36     20.03 o
  -2   5   5      310.27      282.58     45.14 o
  -1   5   5      332.96      365.29     40.85 o
   0   5   5       17.18       52.37     24.65 o
   1   5   5        3.28      -16.37     21.90 o
   2   5   5       73.90       55.83     35.03 o
   3   5   5       45.39       33.52     24.36 o
   4   5   5        2.34      -33.79     22.53 o
   5   5   5        3.10      -17.79     26.18 o
   6   5   5        0.18      -21.34     27.71 o
   7   5   5       45.04       47.43     46.13 o
   8   5   5        0.10       19.30     44.82 o
   9   5   5       13.45       -8.18     47.43 o
  -6   6   5        9.82       19.35     29.54 o
  -5   6   5       32.58       52.23     34.82 o
  -4   6   5       15.91      117.00     58.27 o
  -3   6   5       11.03      102.30     25.83 o
  -2   6   5       75.56       81.38     34.80 o
  -1   6   5       18.59       93.17     30.41 o
   0   6   5       43.06       78.77     44.67 o
   1   6   5        6.15       42.08     34.47 o
   2   6   5        0.54       21.97     30.13 o
   3   6   5        4.24       17.98     27.88 o
   4   6   5        2.07       15.62     35.10 o
 -16   0   6      166.72      167.27     68.21 o
 -15   0   6       45.08       39.40     23.95 o
 -14   0   6        2.18      -15.62     17.55 o
 -13   0   6       74.38       86.44     21.96 o
 -12   0   6      654.70      672.25     49.12 o
 -11   0   6       30.98       26.39     21.93 o
 -10   0   6      140.63      151.00     19.20 o
  -9   0   6      179.21      182.96     17.54 o
  -8   0   6      286.46      265.41     18.14 o
  -7   0   6     3502.47     3672.49     48.17 o
  -6   0   6     1217.38     1200.12     26.86 o
  -5   0   6        1.56       -5.84      6.13 o
  -4   0   6      173.98      174.26     10.70 o
  -3   0   6     1227.51     1252.31     24.92 o
  -2   0   6    10059.87    10072.32     95.95 o
  -1   0   6     3898.86     3861.40     45.23 o
   0   0   6     7335.05     7075.58     65.32 o
   1   0   6      638.96      614.39     19.09 o
   2   0   6     2223.81     2067.72     27.66 o
   3   0   6     3718.21     3669.52     39.74 o
   4   0   6    19225.43    21101.54    134.26 o
   5   0   6     4554.20     4658.38     61.16 o
   6   0   6      655.62      761.39     26.66 o
   7   0   6      327.32      351.48     22.13 o
   8   0   6      215.45      214.60     20.45 o
   9   0   6     2128.40     2210.96     61.88 o
  10   0   6        0.75       -2.64     28.60 o
  11   0   6      529.96      439.90     54.28 o
  12   0   6       32.85       26.00     30.59 o
  13   0   6       91.68       62.38     44.16 o
  14   0   6        0.01      -29.45     39.26 o
 -16   1   6        4.17       18.32     39.71 o
 -15   1   6      199.94      193.97     33.73 o
 -14   1   6      125.48       75.92     18.90 o
 -13   1   6       92.54       75.32     19.91 o
 -12   1   6       94.33       72.76     13.85 o
 -11   1   6       43.65       45.87     11.91 o
 -10   1   6     1234.83     1260.16     27.84 o
  -9   1   6       78.85       99.68     11.10 o
  -8   1   6        3.54       -6.71      7.19 o
  -7   1   6      230.19      249.28     11.41 o
  -6   1   6      738.72      760.26     18.38 o
  -5   1   6     1899.45     1817.56     22.28 o
  -4   1   6     6795.26     6654.80     48.88 o
  -3   1   6      456.29      454.93     14.66 o
  -2   1   6       86.43       94.75      8.88 o
  -1   1   6      117.06      107.64      9.00 o
   0   1   6      213.82      209.73     11.96 o
   1   1   6      710.41      692.55     18.97 o
   2   1   6     1377.48     1358.64     25.37 o
   3   1   6      454.47      464.47     14.10 o
   4   1   6      120.38      131.37     10.65 o
   5   1   6      485.99      478.44     17.66 o
   6   1   6      140.63      116.17     12.29 o
   7   1   6      396.96      430.20     22.23 o
   8   1   6      321.49      323.94     21.75 o
   9   1   6      127.32      127.90     18.07 o
  10   1   6        0.77      -12.75     13.79 o
  11   1   6      112.68       98.34     22.45 o
  12   1   6       13.31       -5.96     16.45 o
  13   1   6      247.42      197.65     25.91 o
  14   1   6       88.57       73.03     20.89 o
 -15   2   6       18.49       25.84     35.00 o
 -14   2   6       23.51       34.64     25.20 o
 -13   2   6       74.68      109.76     22.47 o
 -12   2   6       11.54       -0.89     20.57 o
 -11   2   6       75.76       88.95     20.39 o
 -10   2   6       32.96       34.04     16.75 o
  -9   2   6     1188.66     1187.06     40.20 o
  -8   2   6       61.73       55.80     10.90 o
  -7   2   6       15.84       10.68      7.71 o
  -6   2   6     1074.90     1084.81     31.80 o
  -5   2   6    10358.06    10475.65     79.61 o
  -4   2   6       12.67        7.23      7.20 o
  -3   2   6      760.26      783.93     20.94 o
  -2   2   6      234.13      250.32     15.29 o
  -1   2   6      151.06      162.43     17.74 o
   0   2   6      628.38      635.93     26.63 o
   1   2   6     2439.07     2500.13     44.89 o
   2   2   6     2282.00     2350.53     42.41 o
   3   2   6     1134.44     1205.40     22.79 o
   4   2   6      193.01      236.88     18.05 o
   5   2   6        1.89        6.16     12.13 o
   6   2   6     2585.42     2607.64     50.42 o
   7   2   6       16.76       18.69     14.99 o
   8   2   6      179.75      167.47     40.70 o
   9   2   6        0.37       -5.94     22.80 o
  10   2   6        0.40        2.10     22.72 o
  11   2   6       79.30       75.12     51.69 o
  12   2   6       89.04      168.15     54.30 o
  13   2   6       26.78       20.61     42.53 o
  14   2   6       11.09       24.21     45.80 o
 -14   3   6       13.23       53.14     57.25 o
 -13   3   6       88.74      134.25     33.49 o
 -12   3   6       34.46       41.03     31.58 o
 -11   3   6       38.96       74.13     27.56 o
 -10   3   6       76.25      118.41     26.83 o
  -9   3   6       44.89       28.49     20.83 o
  -8   3   6       76.14       52.53     21.94 o
  -7   3   6     1362.35     1416.19     34.06 o
  -6   3   6        2.91       -3.12     11.53 o
  -5   3   6        0.28       19.00     12.26 o
  -4   3   6      892.40      902.04     42.67 o
  -3   3   6      234.99      242.87     22.34 o
  -2   3   6      658.58      717.67     32.39 o
  -1   3   6     1094.13     1050.28     39.65 o
   0   3   6      104.99      119.84     22.05 o
   1   3   6     1270.89     1273.73     44.58 o
   2   3   6      495.48      499.77     49.63 o
   3   3   6      446.76      506.31     35.41 o
   4   3   6     1018.38     1038.73     33.63 o
   5   3   6      620.36      656.67     24.79 o
   6   3   6        0.56      -16.45     15.53 o
   7   3   6      730.71      750.50     50.59 o
   8   3   6       28.88       62.16     42.86 o
   9   3   6      193.48      190.72     56.59 o
  10   3   6      206.91      215.91     59.54 o
  11   3   6       72.65       34.02     43.51 o
  12   3   6        9.99        9.81     43.18 o
  13   3   6        4.10        7.52     40.24 o
 -13   4   6       69.99       32.39     39.91 o
 -12   4   6      195.64      251.24     53.85 o
 -11   4   6      132.13      180.81     34.12 o
 -10   4   6       27.12       48.75     23.63 o
  -9   4   6        6.51       19.78     21.78 o
  -8   4   6       83.82       89.67     43.34 o
  -7   4   6       16.35       23.77     21.66 o
  -6   4   6      192.11      187.74     31.89 o
  -5   4   6      577.48      497.22     45.31 o
  -4   4   6      364.22      306.56     48.89 o
  -3   4   6      597.86      657.72     40.89 o
  -2   4   6      604.17      611.02     39.25 o
  -1   4   6        2.45       -9.08     19.39 o
   0   4   6      301.19      286.69     53.56 o
   1   4   6        3.54       12.36     19.73 o
   2   4   6      119.30       68.86     25.22 o
   3   4   6      151.93      161.39     34.65 o
   4   4   6      197.24      242.74     40.20 o
   5   4   6      188.87      180.47     36.75 o
   6   4   6      125.48      145.18     35.71 o
   7   4   6      199.78      248.76     44.49 o
   8   4   6       51.10       20.28     45.15 o
   9   4   6      459.97      459.30     85.06 o
  10   4   6      126.79      152.77     62.16 o
  11   4   6       67.39       53.65     52.67 o
 -10   5   6       73.21       74.25     34.32 o
  -9   5   6        0.10        7.19     26.72 o
  -8   5   6       35.02       39.46     39.51 o
  -7   5   6        7.27       39.88     26.22 o
  -6   5   6        3.13       25.71     22.80 o
  -5   5   6       24.59       44.18     29.61 o
  -4   5   6      304.57      337.55     43.00 o
  -3   5   6       11.32        1.64     17.96 o
  -2   5   6      107.49       80.76     28.54 o
  -1   5   6      317.76      339.73     40.99 o
   0   5   6      278.37      308.27     53.62 o
   1   5   6      125.29      139.98     33.86 o
   2   5   6      276.69      314.78     41.21 o
   3   5   6       85.95       63.95     30.26 o
   4   5   6       16.65        2.32     26.11 o
   5   5   6       38.93      -26.73     29.26 o
   6   5   6       72.27       83.11     36.96 o
   7   5   6      235.30      195.80     48.00 o
   8   5   6        0.14      -51.52     34.35 o
  -5   6   6       69.00       69.56     35.25 o
  -4   6   6        0.67       47.93     59.41 o
  -3   6   6       66.53       94.23     45.26 o
  -2   6   6      172.55      179.01     48.90 o
  -1   6   6       24.88       48.59     27.35 o
   0   6   6        6.12       37.83     27.73 o
   1   6   6       80.53       73.65     31.28 o
   2   6   6       34.99       28.06     28.40 o
   3   6   6        2.78      -38.55     25.70 o
   4   6   6        9.80      -43.43     28.95 o
 -16   1   7       74.10       91.97     31.83 o
 -15   1   7        6.51       -6.74     23.11 o
 -14   1   7        6.73       33.05     39.47 o
 -13   1   7       55.69       60.43     23.24 o
 -12   1   7      228.56      207.38     19.66 o
 -11   1   7      148.83      131.19     14.66 o
 -10   1   7      141.48      140.44     12.82 o
  -9   1   7        0.04       -3.70      7.41 o
  -8   1   7       63.47       72.50      8.95 o
  -7   1   7      118.42      126.32     11.18 o
  -6   1   7     3381.24     3547.91     36.14 o
  -5   1   7      160.52      149.91     10.39 o
  -4   1   7      736.07      698.64     16.52 o
  -3   1   7      137.78      150.63     10.27 o
  -2   1   7     4334.57     4320.26     41.72 o
  -1   1   7     1342.91     1191.68     24.36 o
   0   1   7       59.38       45.97      9.33 o
   1   1   7      857.44      790.20     19.73 o
   2   1   7     3353.74     3531.02     40.24 o
   3   1   7     1457.61     1517.45     23.84 o
   4   1   7      297.15      275.21     14.22 o
   5   1   7        2.74       -1.20      8.24 o
   6   1   7      541.20      569.94     21.31 o
   7   1   7        6.65       -0.51     10.42 o
   8   1   7      427.22      482.72     25.42 o
   9   1   7       20.64       17.24     14.19 o
  10   1   7       22.83       16.36     16.98 o
  11   1   7       79.22       88.24     33.55 o
  12   1   7       93.79       95.02     24.94 o
  13   1   7        5.69       12.70     17.98 o
  14   1   7       17.23       12.10     17.45 o
 -15   2   7       11.18       -9.68     23.72 o
 -14   2   7        0.14       -1.15     20.69 o
 -13   2   7       18.49       49.33     20.27 o
 -12   2   7       38.27       43.34     18.66 o
 -11   2   7       11.55       14.67     16.31 o
 -10   2   7       11.49       30.40     17.82 o
  -9   2   7       74.48       61.75     16.47 o
  -8   2   7      362.63      409.59     27.89 o
  -7   2   7       27.66       23.12     13.45 o
  -6   2   7     1286.04     1230.98     36.62 o
  -5   2   7      318.70      305.38     20.68 o
  -4   2   7       51.93       60.17      9.31 o
  -3   2   7     1900.86     1919.45     31.43 o
  -2   2   7      892.41      896.05     46.27 o
  -1   2   7      150.28      187.09     19.67 o
   0   2   7       38.99       25.30     14.36 o
   1   2   7        6.10        5.59     11.18 o
   2   2   7       75.11       69.11      9.67 o
   3   2   7       86.91      111.11     10.70 o
   4   2   7        0.23        3.83     11.35 o
   5   2   7        2.67       -5.27     12.30 o
   6   2   7      583.50      600.00     31.57 o
   7   2   7        4.77       -2.36     15.12 o
   8   2   7        0.54       -6.76     18.88 o
   9   2   7      566.56      590.97     47.50 o
  10   2   7      404.15      322.91     39.35 o
  11   2   7       47.54       62.16     46.45 o
  12   2   7       62.80      130.86     53.32 o
  13   2   7       16.83       31.73     44.16 o
 -14   3   7      104.12      135.01     50.87 o
 -13   3   7       17.76       31.34     25.20 o
 -12   3   7        6.14        0.17     20.17 o
 -11   3   7        1.96       -6.82     19.31 o
 -10   3   7       19.58       24.06     28.33 o
  -9   3   7      325.42      285.02     36.31 o
  -8   3   7       62.40       51.92     22.27 o
  -7   3   7      758.78      733.29     35.87 o
  -6   3   7      361.80      402.53     22.70 o
  -5   3   7       14.30       -5.66     11.80 o
  -4   3   7      137.21      149.18     16.04 o
  -3   3   7      486.46      520.98     29.80 o
  -2   3   7      185.25      198.78     24.78 o
  -1   3   7        0.09        7.48     16.51 o
   0   3   7      930.28      977.97     42.64 o
   1   3   7       42.31       36.05     16.73 o
   2   3   7      105.17      118.66     27.62 o
   3   3   7       79.91       85.59     15.45 o
   4   3   7        2.09        5.49     11.67 o
   5   3   7      351.17      412.59     26.26 o
   6   3   7      669.25      684.82     45.93 o
   7   3   7     2466.56     2402.56    133.80 o
   8   3   7       63.59       35.66     28.22 o
   9   3   7      549.40      541.74     82.11 o
  10   3   7        0.35        1.31     35.00 o
  11   3   7       11.51        0.65     42.20 o
  12   3   7       38.54       32.39     47.11 o
 -12   4   7        4.55       29.96     24.23 o
 -11   4   7      149.49      215.63     37.07 o
 -10   4   7       57.06       81.94     28.02 o
  -9   4   7        9.04       24.93     22.30 o
  -8   4   7       11.72        8.79     29.52 o
  -7   4   7      166.17      211.10     35.49 o
  -6   4   7       12.30       23.97     28.78 o
  -5   4   7      443.22      370.58     41.82 o
  -4   4   7      112.70      123.65     22.27 o
  -3   4   7       15.85       16.89     17.50 o
  -2   4   7      147.95      111.50     25.59 o
  -1   4   7      264.19      248.89     32.95 o
   0   4   7      495.68      469.18     62.37 o
   1   4   7        0.60      -28.05     18.70 o
   2   4   7       19.83        3.99     21.32 o
   3   4   7       26.22        7.39     24.51 o
   4   4   7        0.03        5.81     23.81 o
   5   4   7      115.71      107.24     33.20 o
   6   4   7       61.31       26.90     29.15 o
   7   4   7        6.03       11.32     27.87 o
   8   4   7       27.13      -25.19     35.99 o
   9   4   7        8.58       50.71     47.11 o
  10   4   7        5.20       -0.33     42.86 o
  11   4   7        2.63       13.74     45.15 o
 -10   5   7       23.01       24.75     28.10 o
  -9   5   7        4.37       14.08     28.83 o
  -8   5   7        4.22       15.47     38.45 o
  -7   5   7        9.06       28.71     22.94 o
  -6   5   7       64.14       59.68     26.68 o
  -5   5   7       15.18       23.91     22.23 o
  -4   5   7       38.53       26.69     25.32 o
  -3   5   7       37.10       40.54     20.35 o
  -2   5   7        4.30       12.67     21.99 o
  -1   5   7      122.10       75.39     25.98 o
   0   5   7       95.56      103.73     27.88 o
   1   5   7       25.09       11.22     23.62 o
   2   5   7       15.39      -10.63     40.75 o
   3   5   7       13.53       -8.62     33.34 o
   4   5   7        0.05       50.39     29.96 o
   5   5   7       10.28      -14.70     46.29 o
   6   5   7       15.28      -28.89     28.32 o
   7   5   7       24.85        0.83     32.32 o
   8   5   7        0.83      -28.13     43.51 o
  -5   6   7       15.45       32.66     32.79 o
  -4   6   7       98.26      103.06     39.09 o
  -3   6   7        4.71       31.41     40.89 o
  -2   6   7        6.93       42.26     36.38 o
  -1   6   7       14.31       44.30     32.28 o
   0   6   7       21.80       78.98     31.25 o
   1   6   7       31.29       22.27     29.55 o
   2   6   7        2.27      -35.66     41.64 o
   3   6   7       40.67      -19.33     28.34 o
 -16   0   8       98.30      104.94     88.65 o
 -15   0   8        1.10       56.22     57.58 o
 -14   0   8       61.26       75.83     23.07 o
 -13   0   8      317.89      372.97     44.64 o
 -12   0   8       52.32       41.35     19.07 o
 -11   0   8        1.82       -1.92     13.98 o
 -10   0   8      703.50      768.66     29.80 o
  -9   0   8      423.16      448.63     23.45 o
  -8   0   8      681.73      699.10     25.12 o
  -7   0   8     3067.39     3234.45     46.72 o
  -6   0   8       62.41       57.03      9.32 o
  -5   0   8      482.87      490.50     19.41 o
  -4   0   8      218.55      213.21     14.76 o
  -3   0   8     2628.35     2564.33     38.94 o
  -2   0   8     1446.85     1417.89     36.54 o
  -1   0   8       21.88       26.56     10.27 o
   0   0   8     5201.04     5219.40     54.81 o
   1   0   8        0.19       -7.19      7.62 o
   2   0   8      727.07      683.26     20.49 o
   3   0   8     3874.55     4437.90     51.13 o
   4   0   8     3883.10     4000.36     44.77 o
   5   0   8       41.37       36.82     10.14 o
   6   0   8      308.66      364.41     19.15 o
   7   0   8       77.83      100.18     16.23 o
   8   0   8      108.43      118.05     19.18 o
   9   0   8      175.56      148.95     38.37 o
  10   0   8      793.55      622.81    117.77 o
  11   0   8       43.07       38.77     45.96 o
  12   0   8       22.20       -9.00     30.79 o
  13   0   8       87.61       91.16     36.60 o
  14   0   8       32.32       28.29     33.68 o
 -16   1   8       60.26       27.71     33.42 o
 -15   1   8       29.42       34.10     19.65 o
 -14   1   8       49.95       39.98     18.64 o
 -13   1   8       11.86       21.58     15.39 o
 -12   1   8       52.37       46.55     13.13 o
 -11   1   8       20.94       17.55      9.86 o
 -10   1   8       80.22       78.63     11.05 o
  -9   1   8        2.55       13.28      7.58 o
  -8   1   8      383.52      419.35     18.70 o
  -7   1   8        0.15       -0.82      8.09 o
  -6   1   8      188.96      177.37     12.41 o
  -5   1   8      610.13      617.07     17.34 o
  -4   1   8        4.27        7.13      6.65 o
  -3   1   8     3111.02     3019.08     31.53 o
  -2   1   8      320.36      355.62     14.44 o
  -1   1   8      352.33      386.26     16.67 o
   0   1   8      677.70      649.84     17.17 o
   1   1   8      875.66      850.20     17.52 o
   2   1   8        1.73        4.96      6.17 o
   3   1   8     1586.76     1590.89     22.36 o
   4   1   8      609.68      642.84     19.97 o
   5   1   8      725.48      716.68     21.99 o
   6   1   8      885.02      847.16     25.27 o
   7   1   8      106.00      115.76     14.61 o
   8   1   8     1282.05     1274.62     51.16 o
   9   1   8      243.37      248.10     21.67 o
  10   1   8        0.01      -22.35     16.90 o
  11   1   8       73.21       78.38     22.34 o
  12   1   8       27.80       17.42     19.81 o
  13   1   8       14.77       -5.74     24.52 o
  14   1   8       87.86      119.95     26.24 o
 -15   2   8       14.49       -7.42     23.50 o
 -14   2   8      120.00      128.42     32.62 o
 -13   2   8        2.49        7.51     22.13 o
 -12   2   8      163.17      187.84     25.33 o
 -11   2   8       81.61       66.16     19.73 o
 -10   2   8      683.90      801.89     38.63 o
  -9   2   8        0.58        4.10     14.62 o
  -8   2   8       77.73       96.65     18.39 o
  -7   2   8       75.72       65.68     16.47 o
  -6   2   8      157.09      145.79     18.52 o
  -5   2   8     1631.29     1639.82     38.50 o
  -4   2   8      629.61      649.41     19.69 o
  -3   2   8     2206.60     2178.42     35.06 o
  -2   2   8      188.62      208.60     14.51 o
  -1   2   8     3446.75     3495.14     45.13 o
   0   2   8      678.01      642.78     22.90 o
   1   2   8      484.21      448.58     27.52 o
   2   2   8       21.68       29.77      9.79 o
   3   2   8       73.09       84.27     10.98 o
   4   2   8      139.66      147.06     18.10 o
   5   2   8     1054.54     1004.94     36.71 o
   6   2   8       29.34       21.32     16.27 o
   7   2   8        5.70       -0.87     16.08 o
   8   2   8       57.67       47.49     19.45 o
   9   2   8        3.13        2.47     28.73 o
  10   2   8      122.06      162.39     33.03 o
  11   2   8      249.43      217.22     66.08 o
  12   2   8       34.05       -2.29     36.97 o
  13   2   8        8.33      -29.77     38.93 o
 -14   3   8      157.52      173.32     35.66 o
 -13   3   8        0.01       14.42     23.91 o
 -12   3   8       94.35       98.67     29.47 o
 -11   3   8        4.96        4.01     21.07 o
 -10   3   8       23.02       33.77     22.73 o
  -9   3   8      290.42      326.86     39.81 o
  -8   3   8      196.15      223.47     33.31 o
  -7   3   8      113.98      140.91     23.35 o
  -6   3   8      545.09      605.94     26.23 o
  -5   3   8       38.56       19.53     13.14 o
  -4   3   8      125.03      120.82     17.63 o
  -3   3   8      504.16      543.38     30.54 o
  -2   3   8      100.74      125.10     22.09 o
  -1   3   8      786.05      742.25     41.99 o
   0   3   8       25.55       23.74     32.11 o
   1   3   8       20.17       17.49     17.17 o
   2   3   8        2.88        8.46     12.77 o
   3   3   8      597.45      698.18     37.40 o
   4   3   8      158.77      155.69     14.22 o
   5   3   8      225.76      271.64     39.74 o
   6   3   8      505.02      595.65     47.98 o
   7   3   8       40.81       26.99     26.60 o
   8   3   8       42.19       54.22     30.64 o
   9   3   8        7.34       55.61     48.74 o
  10   3   8       90.99       65.43     49.07 o
  11   3   8       55.61       57.90     49.72 o
  12   3   8        2.68      -19.30     39.91 o
 -12   4   8        8.24       23.86     33.92 o
 -11   4   8      128.66      188.05     36.48 o
 -10   4   8        3.53       15.50     23.05 o
  -9   4   8       62.34       52.19     25.88 o
  -8   4   8        6.27       23.20     23.41 o
  -7   4   8       40.57       37.00     24.90 o
  -6   4   8      326.02      333.48     41.96 o
  -5   4   8        9.29       27.44     23.38 o
  -4   4   8       17.77       16.08     20.13 o
  -3   4   8      970.75     1007.45     44.02 o
  -2   4   8       15.64       23.75     20.79 o
  -1   4   8       57.69       57.11     23.98 o
   0   4   8      160.18      147.59     29.25 o
   1   4   8       10.50        0.65     19.98 o
   2   4   8      572.97      487.90     70.17 o
   3   4   8        6.78        8.54     24.22 o
   4   4   8      352.77      379.39     80.64 o
   5   4   8        4.34       29.65     27.35 o
   6   4   8      260.95      256.12     44.63 o
   7   4   8       68.07       30.07     30.67 o
   8   4   8      158.89      309.78    140.18 o
   9   4   8       92.12       58.88     52.01 o
  10   4   8        4.14       32.06     50.05 o
 -10   5   8       22.26       31.60     31.57 o
  -9   5   8       86.46       67.66     31.44 o
  -8   5   8        0.51       44.94     25.74 o
  -7   5   8       15.05       45.71     26.48 o
  -6   5   8      138.38      150.59     34.81 o
  -5   5   8      351.28      328.12     53.44 o
  -4   5   8        5.27       10.97     26.18 o
  -3   5   8        0.08       13.21     22.64 o
  -2   5   8       44.51       18.84     24.43 o
  -1   5   8        8.69      -19.09     21.01 o
   0   5   8      136.33      139.93     47.56 o
   1   5   8       29.06        9.14     24.60 o
   2   5   8      133.80      119.72     42.18 o
   3   5   8       14.20       -7.90     33.37 o
   4   5   8        0.94      -21.05     24.90 o
   5   5   8        0.17      -20.06     26.97 o
   6   5   8       73.83       31.01     43.02 o
   7   5   8        4.67       13.18     32.76 o
  -4   6   8      136.04      159.97     59.54 o
  -3   6   8       54.33      113.19     53.98 o
  -2   6   8        5.51        0.75     26.49 o
  -1   6   8       15.08       36.09     28.50 o
   0   6   8        2.08        7.08     30.18 o
   1   6   8       53.38       50.55     39.83 o
   2   6   8        0.08       17.98     33.25 o
 -16   1   9       76.27       92.19     25.94 o
 -15   1   9        3.04       -4.74     20.75 o
 -14   1   9        4.04       -4.11     16.08 o
 -13   1   9       59.05       82.11     18.74 o
 -12   1   9       68.15       45.77     16.41 o
 -11   1   9      251.75      261.56     16.94 o
 -10   1   9      124.01      118.99     15.98 o
  -9   1   9        1.10       -7.99      9.74 o
  -8   1   9       20.89       27.83     10.56 o
  -7   1   9      606.24      618.54     20.14 o
  -6   1   9      960.42      950.72     22.15 o
  -5   1   9      662.96      653.90     18.37 o
  -4   1   9      238.68      263.63     14.03 o
  -3   1   9       43.84       63.11      9.36 o
  -2   1   9        0.49       -3.05      7.16 o
  -1   1   9        0.06       -5.07      6.86 o
   0   1   9      940.53      905.41     18.87 o
   1   1   9     1563.73     1590.77     25.35 o
   2   1   9       44.48       66.57      8.56 o
   3   1   9      244.27      248.18     12.13 o
   4   1   9     1532.83     1481.59     28.57 o
   5   1   9      102.54       95.77     12.54 o
   6   1   9       30.02       18.70     11.10 o
   7   1   9       91.46       83.26     14.11 o
   8   1   9       34.84       25.75     14.99 o
   9   1   9       99.25       77.22     17.20 o
  10   1   9        0.46       -5.60     16.91 o
  11   1   9      206.35      161.98     29.56 o
  12   1   9        0.05        6.52     19.00 o
  13   1   9        5.99        1.40     19.08 o
 -15   2   9        1.29       -6.09     23.72 o
 -14   2   9        1.72      -25.11     52.88 o
 -13   2   9        1.57      -24.16     52.19 o
 -12   2   9        8.83        9.52     20.68 o
 -11   2   9       18.72        9.45     17.38 o
 -10   2   9      113.59      111.95     21.72 o
  -9   2   9       15.05       30.23     16.94 o
  -8   2   9       78.61       68.19     17.99 o
  -7   2   9        0.03      -17.19     12.61 o
  -6   2   9       86.70      113.64     20.75 o
  -5   2   9      823.21      766.85     31.55 o
  -4   2   9     1424.37     1353.05     26.92 o
  -3   2   9        5.56       -2.27      9.39 o
  -2   2   9     2351.85     2381.56     73.61 o
  -1   2   9      112.00      140.23     14.91 o
   0   2   9       20.73       20.16     11.12 o
   1   2   9      277.55      359.28     22.81 o
   2   2   9       47.14       19.41     12.64 o
   3   2   9      179.20      191.28     14.57 o
   4   2   9       77.07      114.53     18.14 o
   5   2   9      273.33      296.18     25.41 o
   6   2   9       35.19       30.01     16.81 o
   7   2   9      646.08      695.75     38.32 o
   8   2   9        0.77        2.09     18.31 o
   9   2   9       18.61        5.55     23.61 o
  10   2   9       89.18       80.48     44.33 o
  11   2   9       51.95       26.83     45.47 o
  12   2   9       27.83       31.41     44.82 o
  13   2   9       14.35       22.57     48.09 o
 -14   3   9       85.96       99.32     33.43 o
 -13   3   9        7.37       -2.64     23.20 o
 -12   3   9      114.60      144.54     42.50 o
 -11   3   9       23.04       46.83     24.06 o
 -10   3   9       52.14       82.46     27.18 o
  -9   3   9        0.81       20.34     22.34 o
  -8   3   9      310.68      304.42     37.90 o
  -7   3   9     2815.24     2545.30    100.97 o
  -6   3   9      133.80      147.30     23.27 o
  -5   3   9      158.79      173.31     22.06 o
  -4   3   9      588.50      616.92     47.45 o
  -3   3   9      244.46      240.39     26.24 o
  -2   3   9        9.75       -0.81     24.56 o
  -1   3   9       69.15       88.36     24.36 o
   0   3   9      707.21      672.98     45.59 o
   1   3   9      232.58      246.67     44.82 o
   2   3   9       17.32       35.68     23.33 o
   3   3   9       30.60       34.00     11.90 o
   4   3   9      553.90      580.80     31.73 o
   5   3   9      161.47      180.23     30.75 o
   6   3   9     1941.25     2147.29     85.81 o
   7   3   9      715.06      676.32     59.55 o
   8   3   9      148.70      214.84     41.93 o
   9   3   9        0.10        1.96     38.60 o
  10   3   9        1.04        4.25     42.20 o
  11   3   9       91.62      141.98     55.61 o
 -12   4   9       53.98       76.06     38.13 o
 -11   4   9       17.79       37.48     41.37 o
 -10   4   9        0.84        3.63     22.85 o
  -9   4   9        9.92       18.70     24.25 o
  -8   4   9        2.33       -8.48     20.74 o
  -7   4   9       41.00       53.29     25.11 o
  -6   4   9        6.19      -12.50     18.39 o
  -5   4   9        9.16        2.89     19.98 o
  -4   4   9      109.93       86.19     20.00 o
  -3   4   9      234.35      222.02     31.17 o
  -2   4   9        0.08       -9.17     18.88 o
  -1   4   9      133.38       96.32     27.02 o
   0   4   9       61.69       51.11     23.23 o
   1   4   9       83.08       34.81     26.00 o
   2   4   9      259.99      254.25     39.95 o
   3   4   9       12.68       -6.53     22.15 o
   4   4   9      113.64      107.75     32.69 o
   5   4   9       12.92       -2.60     41.38 o
   6   4   9        9.16       -0.15     25.23 o
   7   4   9      165.09      124.16     60.68 o
   8   4   9       14.10       -0.24     28.56 o
   9   4   9       22.89       54.63     49.07 o
  10   4   9       24.28        7.20     42.53 o
  -9   5   9      169.84      179.34     42.22 o
  -8   5   9       10.64       -2.40     25.33 o
  -7   5   9      151.32      127.67     31.31 o
  -6   5   9       13.68       13.78     22.58 o
  -5   5   9      110.56      134.68     34.60 o
  -4   5   9        1.52       -0.40     21.02 o
  -3   5   9        9.27       10.87     22.54 o
  -2   5   9       42.32       30.42     24.11 o
  -1   5   9       24.85       25.87     25.24 o
   0   5   9       23.36       12.36     26.29 o
   1   5   9       15.14      -22.85     55.04 o
   2   5   9       13.92        6.79     52.51 o
   3   5   9      185.70      144.80     48.25 o
   4   5   9       51.86       39.29     33.07 o
   5   5   9        1.48        1.10     28.74 o
   6   5   9       83.59       98.41     58.56 o
   7   5   9       38.17       16.20     44.65 o
  -3   6   9        0.01       35.66     44.82 o
  -2   6   9        1.23       14.39     45.15 o
  -1   6   9        2.66      -10.48     53.21 o
   0   6   9       12.82      -10.10     56.51 o
   1   6   9       10.58       21.36     32.14 o
 -16   0  10        5.81       14.79     32.12 o
 -15   0  10       39.75       50.64     36.64 o
 -14   0  10       49.05       56.88     74.42 o
 -13   0  10      207.60      194.30     39.09 o
 -12   0  10      163.67      203.94     31.80 o
 -11   0  10        9.15       24.43     15.30 o
 -10   0  10      161.33      173.75     19.46 o
  -9   0  10     1452.09     1601.39     38.30 o
  -8   0  10        0.36       -1.67      9.12 o
  -7   0  10     1043.64     1084.35     30.24 o
  -6   0  10       37.87       32.24     11.21 o
  -5   0  10      190.45      233.87     17.58 o
  -4   0  10      287.92      293.83     18.97 o
  -3   0  10     1913.68     1754.66     44.28 o
  -2   0  10      435.80      473.91     23.54 o
  -1   0  10      335.97      310.52     20.90 o
   0   0  10     1300.70     1309.78     32.03 o
   1   0  10      277.98      271.39     20.19 o
   2   0  10     2228.86     2264.37     37.50 o
   3   0  10      138.64      128.00     13.82 o
   4   0  10      133.35      133.15     13.87 o
   5   0  10      569.52      556.49     22.89 o
   6   0  10      227.12      220.34     17.65 o
   7   0  10      356.31      380.69     24.55 o
   8   0  10      711.33      785.81     56.87 o
   9   0  10      115.73       66.54     44.00 o
  10   0  10      362.85      341.67     57.33 o
  11   0  10       54.26       22.31     30.45 o
  12   0  10      108.11      148.80     41.99 o
  13   0  10       86.38       70.51     45.31 o
 -16   1  10        0.28        3.31     31.74 o
 -15   1  10        6.55       17.76     25.40 o
 -14   1  10        0.01        0.19     17.80 o
 -13   1  10       11.91        3.86     14.28 o
 -12   1  10       55.26       44.89     16.46 o
 -11   1  10      116.70      121.93     16.18 o
 -10   1  10      290.27      301.99     23.29 o
  -9   1  10        2.22       -6.94      9.88 o
  -8   1  10      108.58      111.11     13.67 o
  -7   1  10      456.67      489.29     20.26 o
  -6   1  10        3.49      -10.38      7.81 o
  -5   1  10      729.52      731.51     23.88 o
  -4   1  10       49.88       61.16     10.46 o
  -3   1  10       44.55       35.85      9.17 o
  -2   1  10     1678.65     1679.85     26.69 o
  -1   1  10        4.62        8.95      8.11 o
   0   1  10     1786.13     1804.83     28.17 o
   1   1  10     4217.24     4201.70     38.93 o
   2   1  10        0.04        1.18      6.97 o
   3   1  10       10.81       -0.81      7.54 o
   4   1  10      624.25      627.87     17.85 o
   5   1  10       51.07       35.59     11.33 o
   6   1  10      937.64      945.36     27.82 o
   7   1  10      270.71      291.09     27.89 o
   8   1  10        3.06       -2.61     12.05 o
   9   1  10      224.12      199.25     27.42 o
  10   1  10        0.44       13.24     18.39 o
  11   1  10        0.90       -8.55     18.54 o
  12   1  10      119.79      102.46     25.53 o
  13   1  10       19.50       33.59     39.54 o
 -15   2  10       28.81       34.77     30.44 o
 -14   2  10       41.46       32.73     26.86 o
 -13   2  10       21.10        5.46     21.08 o
 -12   2  10       27.11       14.32     19.29 o
 -11   2  10       37.64       41.88     19.57 o
 -10   2  10      477.90      463.36     33.41 o
  -9   2  10        3.03       -3.17     15.89 o
  -8   2  10      377.46      390.21     29.68 o
  -7   2  10      519.51      548.19     35.73 o
  -6   2  10       71.54       66.56     21.48 o
  -5   2  10      282.62      270.94     24.53 o
  -4   2  10     2560.68     2600.13     44.43 o
  -3   2  10      831.65      816.48     31.26 o
  -2   2  10      224.93      254.78     19.38 o
  -1   2  10      579.24      641.88     31.67 o
   0   2  10     2161.09     2031.88     42.33 o
   1   2  10      240.82      295.67     22.76 o
   2   2  10      859.44      816.72     31.60 o
   3   2  10      428.42      438.20     22.26 o
   4   2  10      113.94      151.04     23.41 o
   5   2  10       26.35       22.38     19.01 o
   6   2  10     1767.96     1777.38     51.21 o
   7   2  10     1207.23     1242.37     45.67 o
   8   2  10       77.70       67.22     28.76 o
   9   2  10      246.10      257.07     38.11 o
  10   2  10        0.34      -30.10     34.68 o
  11   2  10      406.79      435.09     82.44 o
  12   2  10       28.08      -30.42     38.93 o
 -14   3  10       25.54       -2.87     67.53 o
 -13   3  10       45.52       29.97     33.59 o
 -12   3  10       85.77       74.94     42.34 o
 -11   3  10        5.57        8.02     23.65 o
 -10   3  10        4.61       15.52     23.23 o
  -9   3  10        7.98       -4.63     21.80 o
  -8   3  10       84.00       94.94     26.54 o
  -7   3  10       70.48       68.34     25.92 o
  -6   3  10      662.42      668.78     37.03 o
  -5   3  10       17.55        4.98     14.70 o
  -4   3  10      189.35      188.63     19.47 o
  -3   3  10      244.47      242.99     26.96 o
  -2   3  10      967.90      928.87     49.89 o
  -1   3  10       73.17      122.24     54.96 o
   0   3  10       25.97       29.41     20.94 o
   1   3  10      123.54      108.03     20.24 o
   2   3  10       89.25      126.42     18.89 o
   3   3  10      385.59      377.49     28.23 o
   4   3  10      818.11      850.56     64.54 o
   5   3  10       72.75      115.63     27.76 o
   6   3  10       59.45       71.61     42.04 o
   7   3  10      395.35      445.04     51.53 o
   8   3  10       63.14       30.92     29.90 o
   9   3  10      174.81      229.78     44.14 o
  10   3  10      196.75      181.89     63.46 o
  11   3  10        0.87       41.87     52.34 o
 -12   4  10       31.12       61.97     32.70 o
 -11   4  10        2.73       10.21     23.64 o
 -10   4  10        6.85       26.41     26.17 o
  -9   4  10       23.48       22.37     24.33 o
  -8   4  10      366.49      390.34     47.03 o
  -7   4  10       60.21       59.16     44.96 o
  -6   4  10        0.11       21.54     21.96 o
  -5   4  10       69.77       58.42     26.05 o
  -4   4  10      183.74      171.65     27.72 o
  -3   4  10     1324.33     1318.95     89.89 o
  -2   4  10       51.01       52.66     23.58 o
  -1   4  10      272.31      244.54     41.83 o
   0   4  10        6.73      -23.90     20.09 o
   1   4  10        1.53      -23.00     20.42 o
   2   4  10      391.69      286.06     41.59 o
   3   4  10        1.91       14.79     24.40 o
   4   4  10     1159.13     1094.47     86.69 o
   5   4  10      203.44      173.74     53.65 o
   6   4  10       15.15       26.38     29.10 o
   7   4  10       46.08       11.20     38.77 o
   8   4  10      241.46      246.41     76.39 o
   9   4  10        0.03      -39.58     35.99 o
  -9   5  10      149.18      115.55     38.94 o
  -8   5  10        5.31       24.69     30.17 o
  -7   5  10      116.75      100.69     32.37 o
  -6   5  10        9.71       24.63     26.54 o
  -5   5  10      152.58      151.22     43.94 o
  -4   5  10       10.65       -0.74     32.76 o
  -3   5  10        8.71       49.78     24.93 o
  -2   5  10        0.99      -21.10     26.25 o
  -1   5  10       25.85       11.42     26.38 o
   0   5  10       12.84      -30.42     54.28 o
   1   5  10       27.84      -12.41     24.98 o
   2   5  10       34.09       13.25     28.88 o
   3   5  10      103.23       44.43     49.56 o
   4   5  10      104.57      109.23     38.53 o
   5   5  10       80.29       96.58     38.27 o
   6   5  10       44.60       15.03     37.62 o
 -15   1  11        6.01        7.05     24.98 o
 -14   1  11        0.32       13.60     18.30 o
 -13   1  11      111.69       94.94     18.17 o
 -12   1  11       51.05       54.38     15.79 o
 -11   1  11      259.92      263.94     23.42 o
 -10   1  11       22.13       22.93     12.35 o
  -9   1  11        0.19      -15.66     12.09 o
  -8   1  11       65.08       59.24     12.48 o
  -7   1  11      231.55      240.52     16.40 o
  -6   1  11       14.64       12.34     10.81 o
  -5   1  11     1249.83     1311.23     27.00 o
  -4   1  11      130.14      153.51     13.44 o
  -3   1  11     1571.19     1552.57     27.88 o
  -2   1  11      113.28      140.13     12.85 o
  -1   1  11      757.10      699.45     21.94 o
   0   1  11       48.88       40.85      9.84 o
   1   1  11      796.23      828.28     20.32 o
   2   1  11      609.72      657.09     20.59 o
   3   1  11     2129.36     2172.69     31.02 o
   4   1  11      363.23      371.06     16.25 o
   5   1  11        6.58        2.32     10.19 o
   6   1  11      157.21      167.74     17.44 o
   7   1  11      287.86      288.76     20.26 o
   8   1  11       20.19       15.22     13.68 o
   9   1  11      148.38      108.13     29.94 o
  10   1  11        2.10       -2.00     18.67 o
  11   1  11      192.73      123.70     26.44 o
  12   1  11        0.99       -3.84     19.13 o
 -15   2  11       31.77       26.90     30.01 o
 -14   2  11       28.44       23.31     33.20 o
 -13   2  11        4.70      -21.92     21.67 o
 -12   2  11        3.78        4.90     18.57 o
 -11   2  11       49.66       32.11     18.91 o
 -10   2  11      251.00      237.83     28.45 o
  -9   2  11      525.43      509.47     37.15 o
  -8   2  11        1.20       18.49     15.76 o
  -7   2  11      354.32      387.70     31.42 o
  -6   2  11       20.98       36.70     16.90 o
  -5   2  11      594.43      637.02     40.67 o
  -4   2  11      572.32      557.39     24.12 o
  -3   2  11        1.86       -4.81     19.08 o
  -2   2  11      240.00      262.19     22.24 o
  -1   2  11        1.78        6.57     12.31 o
   0   2  11       77.19       95.45     17.67 o
   1   2  11       11.77       -5.54     13.92 o
   2   2  11      204.84      200.22     24.94 o
   3   2  11      117.64      115.27     21.09 o
   4   2  11     1052.62     1039.01     51.76 o
   5   2  11      275.60      259.43     31.31 o
   6   2  11      324.41      332.59     34.90 o
   7   2  11       49.80       46.12     27.01 o
   8   2  11        0.02      -17.69     18.09 o
   9   2  11        1.57      -12.69     21.29 o
  10   2  11        7.20       20.94     46.45 o
  11   2  11       78.69       14.39     41.87 o
  12   2  11        6.05        6.22     45.47 o
 -14   3  11       33.52      -13.14     66.71 o
 -13   3  11        0.71      -27.43     43.09 o
 -12   3  11       34.27       41.70     61.88 o
 -11   3  11        3.89        0.39     40.93 o
 -10   3  11      150.10      165.84     34.48 o
  -9   3  11       70.58       66.90     29.72 o
  -8   3  11      124.22       92.02     28.41 o
  -7   3  11      507.29      409.75     43.74 o
  -6   3  11     1216.35     1247.61     60.08 o
  -5   3  11       35.22       27.01     13.11 o
  -4   3  11      254.65      287.61     23.10 o
  -3   3  11      190.84      182.86     20.19 o
  -2   3  11      243.40      211.97     22.81 o
  -1   3  11        2.14        3.32     23.74 o
   0   3  11      116.76      154.45     20.10 o
   1   3  11      108.96      121.96     19.52 o
   2   3  11       93.34       77.01     19.47 o
   3   3  11       55.94       93.52     29.25 o
   4   3  11        8.11       25.12     25.33 o
   5   3  11      667.44      705.19     76.88 o
   6   3  11       97.85       66.68     31.29 o
   7   3  11       59.14        6.82     50.38 o
   8   3  11      272.45      248.52     44.60 o
   9   3  11      116.46      139.45     39.96 o
  10   3  11       52.15       50.71     51.36 o
  11   3  11       10.06      -52.34     41.87 o
 -12   4  11       59.11       77.16     32.61 o
 -11   4  11        3.63      -24.71     34.89 o
 -10   4  11       28.12        7.28     22.74 o
  -9   4  11        0.07       14.55     24.91 o
  -8   4  11      100.64      141.79     40.44 o
  -7   4  11      162.73      136.93     53.47 o
  -6   4  11       30.94       38.38     29.32 o
  -5   4  11       41.54      -30.01     28.74 o
  -4   4  11        4.40        7.79     18.79 o
  -3   4  11       79.58       62.38     24.05 o
  -2   4  11        3.66       11.96     20.96 o
  -1   4  11       65.65       29.50     24.00 o
   0   4  11        0.99        4.74     23.01 o
   1   4  11      262.46      268.76     40.70 o
   2   4  11      130.88      194.37     37.36 o
   3   4  11       70.21       95.25     31.56 o
   4   4  11      433.98      505.68     59.54 o
   5   4  11       28.66       30.18     29.08 o
   6   4  11        6.81       14.96     29.75 o
   7   4  11       26.13        0.17     29.01 o
   8   4  11       32.48      -13.86     30.60 o
   9   4  11        4.54      -47.50     31.66 o
  -9   5  11       93.11      127.86     40.35 o
  -8   5  11        0.00       -4.60     29.90 o
  -7   5  11       84.20      105.06     36.20 o
  -6   5  11        1.07       19.43     36.13 o
  -5   5  11      111.48       95.28     47.00 o
  -4   5  11       13.80       43.13     39.70 o
  -3   5  11        1.12      -29.50     48.91 o
  -2   5  11       13.96       -3.31     42.19 o
  -1   5  11        8.67       39.16     28.28 o
   0   5  11       65.46       58.71     29.31 o
   1   5  11       94.69       93.19     33.49 o
   2   5  11        0.96        4.13     27.29 o
   3   5  11      159.81      127.71     44.82 o
   4   5  11        6.91       10.99     31.33 o
   5   5  11        3.45       23.97     31.88 o
   6   5  11        6.00       23.79     51.03 o
 -15   0  12        0.24      -15.45     57.25 o
 -14   0  12      298.84      287.61     44.89 o
 -13   0  12        8.89        6.65     30.05 o
 -12   0  12        1.45       31.73     33.04 o
 -11   0  12       34.78       51.02     17.73 o
 -10   0  12       28.57       20.09     33.86 o
  -9   0  12       38.35       45.96     22.82 o
  -8   0  12      738.83      774.14     42.99 o
  -7   0  12      282.40      308.19     21.74 o
  -6   0  12      401.56      427.74     24.30 o
  -5   0  12      233.53      256.08     19.89 o
  -4   0  12     2184.05     2220.11     45.19 o
  -3   0  12     3578.76     3630.24     94.28 o
  -2   0  12     1003.87      971.88     33.89 o
  -1   0  12      102.03      106.69     16.38 o
   0   0  12        4.63       -3.72     11.02 o
   1   0  12      277.39      285.03     22.10 o
   2   0  12     1425.27     1370.12     38.28 o
   3   0  12     2626.82     2568.87     51.84 o
   4   0  12       13.63       27.54     13.77 o
   5   0  12      411.22      410.03     41.57 o
   6   0  12       21.94        5.45     14.28 o
   7   0  12      468.98      475.87     58.40 o
   8   0  12      937.35      829.48    131.18 o
   9   0  12      380.08      407.22     62.16 o
  10   0  12       73.37       -1.14     28.23 o
  11   0  12        7.41       -2.33     28.60 o
  12   0  12       24.27        8.49     30.96 o
 -15   1  12       25.84       25.90     19.50 o
 -14   1  12        9.16       16.07     18.87 o
 -13   1  12        9.57       26.01     14.49 o
 -12   1  12       73.08       68.45     16.49 o
 -11   1  12       19.32        6.81     13.29 o
 -10   1  12      447.55      485.80     22.94 o
  -9   1  12       70.16       56.97     13.33 o
  -8   1  12        1.05       -1.72     10.65 o
  -7   1  12      158.06      166.14     16.70 o
  -6   1  12      428.36      449.23     22.18 o
  -5   1  12     1117.35     1177.96     22.81 o
  -4   1  12     1970.67     2073.00     35.56 o
  -3   1  12      114.09      137.75     13.60 o
  -2   1  12      141.88      142.60     13.50 o
  -1   1  12      620.62      562.91     20.60 o
   0   1  12       99.07      107.15     11.37 o
   1   1  12      298.13      339.39     16.69 o
   2   1  12       82.84       91.01     10.94 o
   3   1  12       29.24       23.59     11.87 o
   4   1  12        0.16       -7.85      9.21 o
   5   1  12      922.60      918.69     28.56 o
   6   1  12        0.64       -4.22     12.44 o
   7   1  12      458.06      450.01     27.95 o
   8   1  12       51.54       76.42     18.08 o
   9   1  12      181.13      166.68     26.99 o
  10   1  12        0.14      -15.98     18.24 o
  11   1  12      236.72      215.06     29.84 o
  12   1  12       21.28       20.06     19.88 o
 -15   2  12       22.23        0.65     50.38 o
 -14   2  12       12.00        1.01     31.41 o
 -13   2  12        7.25       28.28     24.02 o
 -12   2  12        1.46       -1.23     17.43 o
 -11   2  12       77.49      130.78     26.28 o
 -10   2  12      164.44      171.81     25.67 o
  -9   2  12      414.57      444.83     35.35 o
  -8   2  12        6.75       -1.41     16.08 o
  -7   2  12      457.23      450.85     33.68 o
  -6   2  12      196.08      181.58     29.46 o
  -5   2  12      888.31      897.00     46.20 o
  -4   2  12       30.39       37.13     15.63 o
  -3   2  12       87.91       92.33     16.80 o
  -2   2  12      306.82      294.54     24.33 o
  -1   2  12     1194.46     1213.88     36.94 o
   0   2  12      836.24      803.82     41.91 o
   1   2  12       42.22       42.65     20.02 o
   2   2  12      254.16      318.39     32.82 o
   3   2  12     1023.66      992.45     35.20 o
   4   2  12     2559.40     2493.61     72.65 o
   5   2  12      101.69      105.00     26.76 o
   6   2  12     1099.58     1124.48     55.11 o
   7   2  12       23.67       24.71     22.43 o
   8   2  12       52.96       55.29     23.99 o
   9   2  12        6.46       13.63     39.91 o
  10   2  12       75.31      111.23     56.27 o
  11   2  12       53.12       99.45     53.65 o
 -13   3  12       37.28       43.60     31.58 o
 -12   3  12        0.00      -16.69     21.78 o
 -11   3  12        0.00       14.89     24.60 o
 -10   3  12       27.52       12.93     29.57 o
  -9   3  12      431.70      451.78     47.98 o
  -8   3  12      234.23      238.37     36.68 o
  -7   3  12       19.81      -14.31     24.54 o
  -6   3  12      658.21      545.34     74.26 o
  -5   3  12       32.99       57.24     28.13 o
  -4   3  12      289.00      303.29     29.79 o
  -3   3  12      164.11      178.95     21.03 o
  -2   3  12       64.65       50.10     16.33 o
  -1   3  12      242.52      262.54     29.18 o
   0   3  12      115.28      138.98     21.48 o
   1   3  12       24.78        1.91     22.06 o
   2   3  12     1060.24     1069.30     60.35 o
   3   3  12       57.74       98.15     30.83 o
   4   3  12        0.73       12.89     23.17 o
   5   3  12      641.26      751.88     72.95 o
   6   3  12        0.00       -6.88     25.09 o
   7   3  12       42.75       75.11     31.30 o
   8   3  12      168.60      202.22     72.13 o
   9   3  12        2.72      -41.60     27.73 o
  10   3  12       31.66       80.15     56.27 o
 -11   4  12      150.21      101.99     36.62 o
 -10   4  12      121.74       67.29     30.68 o
  -9   4  12        0.02      -39.63     26.42 o
  -8   4  12      714.10      640.41     58.58 o
  -7   4  12        0.05       18.86     37.58 o
  -6   4  12       56.56       70.08     69.52 o
  -5   4  12       46.72       34.80     35.58 o
  -4   4  12        9.70       12.99     20.38 o
  -3   4  12      295.43      306.23     37.28 o
  -2   4  12       69.54       91.69     27.53 o
  -1   4  12      105.16      110.25     29.53 o
   0   4  12       92.62      100.91     29.98 o
   1   4  12      314.30      222.72     39.06 o
   2   4  12      196.38      225.33     41.51 o
   3   4  12       29.88       13.96     26.03 o
   4   4  12      107.20      116.00     35.12 o
   5   4  12       34.91       10.73     27.00 o
   6   4  12       75.94       71.77     33.76 o
   7   4  12      115.45       64.89     41.22 o
   8   4  12       11.05      -15.78     30.65 o
  -8   5  12        5.45      -12.98     28.20 o
  -7   5  12       46.10       81.13     52.01 o
  -6   5  12      121.42      131.18     52.34 o
  -5   5  12       31.72      -17.89     52.18 o
  -4   5  12       15.54      -19.99     93.72 o
  -3   5  12       25.49      -46.37    104.85 o
  -2   5  12       38.04       85.36     32.04 o
  -1   5  12      155.86      193.30     39.29 o
   0   5  12      200.70      118.31     35.50 o
   1   5  12       93.56       76.43     31.40 o
   2   5  12       41.00       42.66     31.56 o
   3   5  12       18.66      -29.57     28.03 o
   4   5  12        0.58       38.15     34.91 o
   5   5  12       55.67       42.75     35.46 o
 -15   1  13       14.20       47.96     22.23 o
 -14   1  13        5.13       14.49     19.05 o
 -13   1  13        9.00       19.50     18.99 o
 -12   1  13      112.38      137.13     18.70 o
 -11   1  13      286.27      250.44     21.37 o
 -10   1  13        0.23       -4.00     12.54 o
  -9   1  13       71.63       53.03     15.75 o
  -8   1  13      155.38      168.52     17.94 o
  -7   1  13      256.88      257.02     19.77 o
  -6   1  13      101.95      131.04     15.57 o
  -5   1  13     1409.36     1436.24     28.66 o
  -4   1  13       93.56       76.81     13.65 o
  -3   1  13      409.18      425.43     20.80 o
  -2   1  13       46.99       34.09     11.24 o
  -1   1  13      604.03      599.23     22.36 o
   0   1  13      544.13      547.70     20.09 o
   1   1  13      266.10      307.82     17.25 o
   2   1  13      840.35      867.80     25.26 o
   3   1  13      255.81      279.53     16.63 o
   4   1  13      686.79      657.47     27.34 o
   5   1  13      173.11      187.44     14.45 o
   6   1  13        6.53       16.52     12.35 o
   7   1  13      243.93      201.97     22.73 o
   8   1  13       15.20        2.68     14.67 o
   9   1  13       64.88       68.10     22.03 o
  10   1  13        3.59       -6.41     26.41 o
  11   1  13       39.62       26.57     19.74 o
 -14   2  13        1.41        6.84     26.88 o
 -13   2  13        0.23      -10.28     21.59 o
 -12   2  13        9.07       10.06     19.02 o
 -11   2  13        4.02       21.66     19.01 o
 -10   2  13      349.08      355.49     33.91 o
  -9   2  13      178.99      163.19     25.32 o
  -8   2  13       65.49       69.13     27.11 o
  -7   2  13      310.59      284.84     37.24 o
  -6   2  13       19.30       -8.62     19.43 o
  -5   2  13       22.67       28.53     20.64 o
  -4   2  13       28.08       27.06     14.68 o
  -3   2  13        9.81       -1.19     12.98 o
  -2   2  13      308.36      334.39     31.21 o
  -1   2  13       52.53       67.72     21.63 o
   0   2  13       41.87       40.38     29.13 o
   1   2  13        1.80        2.20     18.17 o
   2   2  13      308.84      284.29     24.67 o
   3   2  13      258.48      271.93     22.81 o
   4   2  13       85.98      105.97     26.98 o
   5   2  13        2.89      -13.45     21.21 o
   6   2  13        0.06        1.05     20.69 o
   7   2  13      141.34      139.23     30.41 o
   8   2  13       17.96       29.12     26.56 o
   9   2  13        0.01      -37.28     24.85 o
  10   2  13       21.86       71.32     55.29 o
  11   2  13        4.29       10.80     50.38 o
 -13   3  13        0.01       -8.87     27.48 o
 -12   3  13        0.89      -29.10     23.73 o
 -11   3  13      153.87      173.29     61.17 o
 -10   3  13       49.88       46.08     27.23 o
  -9   3  13       69.86       41.94     35.66 o
  -8   3  13       11.28        8.69     22.36 o
  -7   3  13      131.16       70.66     40.57 o
  -6   3  13      266.24      257.46     57.58 o
  -5   3  13      345.45      297.37     58.88 o
  -4   3  13      464.40      501.79     35.86 o
  -3   3  13       18.87       -6.18     17.77 o
  -2   3  13      326.78      260.05     33.72 o
  -1   3  13       37.82       74.24     26.32 o
   0   3  13       19.08        3.30     21.68 o
   1   3  13       15.08        9.64     22.30 o
   2   3  13       13.71       31.04     23.81 o
   3   3  13      124.73      149.48     33.68 o
   4   3  13      512.29      531.05     84.07 o
   5   3  13        1.13        2.70     24.28 o
   6   3  13       15.75       21.63     28.26 o
   7   3  13       25.37       31.05     30.67 o
   8   3  13       87.87      115.51     61.83 o
   9   3  13       50.85       32.74     34.74 o
  10   3  13       99.31       99.45     59.87 o
 -11   4  13        4.82       49.06     30.31 o
 -10   4  13       10.76      -23.24     25.80 o
  -9   4  13       60.50       89.72     48.25 o
  -8   4  13       23.23       32.72     45.80 o
  -7   4  13      148.76       97.08     46.94 o
  -6   4  13       47.00       55.61     40.89 o
  -5   4  13        6.55       19.96     40.24 o
  -4   4  13        5.32        2.62     34.35 o
  -3   4  13       29.85       24.38     22.68 o
  -2   4  13       86.25       89.38     28.51 o
  -1   4  13       96.72       77.86     28.67 o
   0   4  13       21.99        0.57     23.97 o
   1   4  13       16.32       27.79     46.13 o
   2   4  13      133.72       74.40     30.88 o
   3   4  13       52.37       82.57     31.80 o
   4   4  13       82.09       86.78     34.61 o
   5   4  13      138.10       79.50     85.38 o
   6   4  13        7.56       -2.02     29.00 o
   7   4  13       44.62        6.55     31.51 o
  -7   5  13        0.30      -14.39     43.18 o
  -6   5  13       66.32      145.90     57.25 o
  -5   5  13        8.80       11.45     38.60 o
  -4   5  13        0.16       11.45     35.66 o
  -3   5  13        2.31       70.01     43.18 o
  -2   5  13       51.55       91.27     44.82 o
  -1   5  13       27.73       38.39     29.35 o
   0   5  13        4.00       16.16     28.28 o
   1   5  13      180.77      167.32     37.54 o
   2   5  13       10.60       29.86     29.26 o
   3   5  13       51.74       31.78     38.77 o
   4   5  13        6.69       23.99     32.22 o
 -15   0  14       21.01      114.91     71.32 o
 -14   0  14       68.12       74.39     33.84 o
 -13   0  14      261.91      279.20     53.98 o
 -12   0  14        3.39        4.06     28.53 o
 -11   0  14        0.02      -23.81     24.73 o
 -10   0  14       78.90       77.24     31.44 o
  -9   0  14      443.31      507.65     52.39 o
  -8   0  14      822.97      816.92     43.13 o
  -7   0  14      670.82      667.10     31.15 o
  -6   0  14      860.20      863.59     41.40 o
  -5   0  14       17.41       30.75     16.29 o
  -4   0  14      524.92      556.36     32.17 o
  -3   0  14        0.95       -4.90     14.33 o
  -2   0  14      654.97      657.30     32.25 o
  -1   0  14      123.64      159.18     19.43 o
   0   0  14      214.27      240.40     29.48 o
   1   0  14        9.15        6.56     13.21 o
   2   0  14      813.52      818.82     52.05 o
   3   0  14      375.71      464.04     41.92 o
   4   0  14      657.19      710.51     33.70 o
   5   0  14       57.04       24.16     17.52 o
   6   0  14       56.96       74.78     19.43 o
   7   0  14      293.74      234.06     59.87 o
   8   0  14        1.00        5.21     25.43 o
   9   0  14      151.59      176.92     66.25 o
  10   0  14        4.58        8.43     30.96 o
  11   0  14       10.02       25.42     32.95 o
 -15   1  14       29.17       45.67     24.48 o
 -14   1  14        3.25       13.96     20.42 o
 -13   1  14        0.48        1.09     18.07 o
 -12   1  14      229.85      189.74     20.76 o
 -11   1  14        5.94       13.73     13.66 o
 -10   1  14        0.02       -0.40     15.61 o
  -9   1  14       41.06       18.45     14.79 o
  -8   1  14      278.44      292.08     21.94 o
  -7   1  14       26.85       36.44     14.27 o
  -6   1  14       99.46       95.85     15.31 o
  -5   1  14       82.68       83.83     11.88 o
  -4   1  14      241.16      283.33     19.51 o
  -3   1  14       13.99       21.82     11.86 o
  -2   1  14       64.82       60.36     13.35 o
  -1   1  14      112.44      114.50     13.31 o
   0   1  14      218.94      255.57     16.66 o
   1   1  14     1356.04     1337.24     29.16 o
   2   1  14       43.43       39.50     11.22 o
   3   1  14      134.05      122.84     13.55 o
   4   1  14       33.71       39.87     11.07 o
   5   1  14      253.78      274.64     16.67 o
   6   1  14      224.05      222.34     20.19 o
   7   1  14       12.57       -9.99     13.68 o
   8   1  14       13.18       29.94     16.96 o
   9   1  14      103.23      110.45     24.39 o
  10   1  14        0.58      -22.12     17.74 o
  11   1  14       64.95       78.28     25.13 o
 -14   2  14        0.06        7.85     50.71 o
 -13   2  14        2.58      -11.24     22.58 o
 -12   2  14      135.04      151.22     36.44 o
 -11   2  14       14.02       22.02     19.25 o
 -10   2  14        2.59       15.57     18.28 o
  -9   2  14      104.72       95.34     29.45 o
  -8   2  14      761.31      775.85     53.25 o
  -7   2  14      598.48      664.85     51.12 o
  -6   2  14        2.67      -11.58     19.86 o
  -5   2  14      694.33      733.03     48.97 o
  -4   2  14        6.18       -9.04     13.29 o
  -3   2  14        6.36        3.19     17.14 o
  -2   2  14      177.41      170.89     23.51 o
  -1   2  14     1488.99     1458.00     59.26 o
   0   2  14       21.18       18.64     21.67 o
   1   2  14      949.63      928.23     45.56 o
   2   2  14       33.12       18.32     15.73 o
   3   2  14      466.28      453.90     28.39 o
   4   2  14     1231.63     1281.91     58.36 o
   5   2  14       16.35       20.09     23.11 o
   6   2  14      673.65      671.97     51.13 o
   7   2  14      123.50       96.04     34.68 o
   8   2  14       42.59       38.60     36.97 o
   9   2  14       24.38        4.98     29.28 o
  10   2  14      179.75      170.77     66.08 o
 -13   3  14        0.36      -12.54     23.66 o
 -12   3  14        6.13        9.88     27.27 o
 -11   3  14       60.21       48.56     31.73 o
 -10   3  14       43.59       23.10     25.05 o
  -9   3  14       14.41       25.91     24.98 o
  -8   3  14        4.78        5.56     36.64 o
  -7   3  14      103.51      129.55     46.78 o
  -6   3  14       55.49       90.94     41.87 o
  -5   3  14      131.64      146.88     47.43 o
  -4   3  14       47.32       49.33     20.14 o
  -3   3  14      316.77      353.72     36.73 o
  -2   3  14        0.67       -6.71     18.16 o
  -1   3  14       98.13      125.12     29.57 o
   0   3  14        9.01       27.03     25.84 o
   1   3  14       20.63        8.26     22.40 o
   2   3  14      232.17      253.83     40.52 o
   3   3  14      554.45      631.62     99.78 o
   4   3  14       97.45      114.02     33.58 o
   5   3  14       19.03      -11.55     32.22 o
   6   3  14       58.78       50.68     30.75 o
   7   3  14        8.97       29.31     31.76 o
   8   3  14      133.26       93.52     48.58 o
   9   3  14       74.35      -41.36     30.03 o
 -11   4  14       57.44       86.03     51.03 o
 -10   4  14       52.51       14.39     27.73 o
  -9   4  14       33.44      -36.97     39.26 o
  -8   4  14       99.03      -13.74     39.58 o
  -7   4  14       70.88       62.81     42.86 o
  -6   4  14       10.93       23.23     37.62 o
  -5   4  14       33.75       30.75     38.93 o
  -4   4  14        4.84       59.54     41.22 o
  -3   4  14       42.99       24.73     24.68 o
  -2   4  14       17.92       10.46     23.35 o
  -1   4  14        6.10       10.17     24.40 o
   0   4  14        0.25      -18.71     23.69 o
   1   4  14        3.51       -4.02     25.60 o
   2   4  14      117.22       41.36     31.34 o
   3   4  14       33.19       30.82     29.33 o
   4   4  14       32.06      -27.54     58.56 o
   5   4  14       33.00       13.53     29.60 o
   6   4  14       79.27      129.92     39.79 o
   7   4  14      137.75      175.89     45.02 o
  -7   5  14        2.04      -35.00     42.53 o
  -6   5  14      115.85      154.08     57.25 o
  -5   5  14       45.67       72.30     46.78 o
  -4   5  14        0.25       21.59     40.57 o
  -3   5  14       16.12       42.86     44.82 o
  -2   5  14      148.73      151.79     54.30 o
  -1   5  14        0.18       75.24     44.49 o
   0   5  14       31.68       52.67     30.95 o
   1   5  14      133.05       92.29     35.91 o
   2   5  14      106.10      129.39     39.55 o
   3   5  14       19.13        1.30     30.97 o
 -14   1  15        1.82       11.84     24.50 o
 -13   1  15       15.70       16.05     18.25 o
 -12   1  15      330.61      329.86     28.24 o
 -11   1  15       23.73       15.36     16.78 o
 -10   1  15       20.86        8.14     16.00 o
  -9   1  15      176.92      163.05     20.89 o
  -8   1  15       97.89      103.24     21.43 o
  -7   1  15       59.23       65.13     15.73 o
  -6   1  15      105.82      101.71     12.93 o
  -5   1  15      316.06      339.28     18.73 o
  -4   1  15       99.58      117.14     15.96 o
  -3   1  15        2.06       -3.42     11.45 o
  -2   1  15      274.34      293.66     19.92 o
  -1   1  15      321.23      345.50     19.49 o
   0   1  15        6.64        6.64     10.39 o
   1   1  15     1110.67     1123.26     38.53 o
   2   1  15      750.11      741.63     24.13 o
   3   1  15       30.22       13.93     10.77 o
   4   1  15      201.63      224.19     16.64 o
   5   1  15        2.74        1.99     12.58 o
   6   1  15      399.81      397.39     29.39 o
   7   1  15        0.04       -3.57     14.39 o
   8   1  15        7.39      -20.77     14.47 o
   9   1  15       36.86       11.57     19.42 o
  10   1  15        9.92       19.96     42.21 o
 -14   2  15        0.86       19.63     54.96 o
 -13   2  15        1.58        5.19     38.93 o
 -12   2  15        0.01      -10.36     27.48 o
 -11   2  15        0.38        4.03     25.89 o
 -10   2  15        0.07       17.10     26.59 o
  -9   2  15      231.01      240.45     36.97 o
  -8   2  15       39.91       37.32     26.11 o
  -7   2  15        6.10        7.86     21.99 o
  -6   2  15      124.71       82.31     33.49 o
  -5   2  15       30.84       38.08     24.15 o
  -4   2  15      211.87      206.54     23.18 o
  -3   2  15        0.09       -3.55     15.01 o
  -2   2  15        1.85      -20.93     24.98 o
  -1   2  15        1.18       -4.96     22.53 o
   0   2  15      407.07      491.49     44.07 o
   1   2  15      122.48      123.29     21.52 o
   2   2  15      647.94      639.76     34.39 o
   3   2  15        3.82       14.82     31.31 o
   4   2  15      446.17      388.73     43.31 o
   5   2  15       31.60       37.76     23.71 o
   6   2  15       63.20       75.16     29.67 o
   7   2  15        0.98        0.98     30.10 o
   8   2  15       59.19       56.27     37.95 o
   9   2  15       12.36      -32.39     35.33 o
  10   2  15       25.73       63.46     55.29 o
 -12   3  15        1.89        7.33     27.81 o
 -11   3  15       71.75       85.62     32.93 o
 -10   3  15      236.14      132.49     57.90 o
  -9   3  15        4.52      -36.31     35.66 o
  -8   3  15       46.37       56.92     41.22 o
  -7   3  15       69.06       30.10     37.95 o
  -6   3  15       16.48       24.21     35.66 o
  -5   3  15      141.99       82.11     42.20 o
  -4   3  15      277.36      216.53     29.71 o
  -3   3  15      168.10      135.27     27.65 o
  -2   3  15      174.56      168.08     31.99 o
  -1   3  15      513.21      467.46     63.14 o
   0   3  15      199.86      189.02     35.28 o
   1   3  15        2.17      -24.80     20.99 o
   2   3  15      106.67       96.27     31.62 o
   3   3  15       32.19       43.18     26.49 o
   4   3  15      159.76      158.10     37.78 o
   5   3  15      114.98      127.93     35.82 o
   6   3  15       88.18       32.08     31.57 o
   7   3  15        0.92       27.24     31.18 o
   8   3  15        3.16       -5.25     57.74 o
 -10   4  15       22.79       62.48     52.34 o
  -9   4  15      139.89      108.94     57.90 o
  -8   4  15        0.37       24.54     44.16 o
  -7   4  15       69.31      117.77     53.32 o
  -6   4  15        0.21      -10.14     37.62 o
  -5   4  15        3.11       13.41     37.62 o
  -4   4  15        0.56      -28.13     29.12 o
  -3   4  15      101.74      191.70     57.25 o
  -2   4  15        2.26      -32.03     21.35 o
  -1   4  15       23.42       -3.99     29.28 o
   0   4  15        0.38      -11.52     44.33 o
   1   4  15        1.11        3.41     24.36 o
   2   4  15       61.29       57.58     31.69 o
   3   4  15        7.35       22.91     28.87 o
   4   4  15       43.84       17.87     29.71 o
   5   4  15       13.40       -5.89     26.98 o
   6   4  15       39.79       41.00     32.77 o
  -5   5  15        0.03       35.66     46.45 o
  -4   5  15       42.41       66.08     45.47 o
  -3   5  15       12.08       11.45     41.55 o
  -2   5  15        3.08       66.08     45.15 o
  -1   5  15        2.17       13.09     39.58 o
   0   5  15       35.80        0.98     37.95 o
   1   5  15       48.40       39.98     32.43 o
 -14   0  16        0.20       10.12     32.55 o
 -13   0  16      260.03      236.70     43.37 o
 -12   0  16       15.91        3.80     43.18 o
 -11   0  16       45.84       24.92     29.62 o
 -10   0  16        0.89       -2.41     25.98 o
  -9   0  16      253.21      251.28     40.38 o
  -8   0  16      226.16      228.19     39.30 o
  -7   0  16      733.78      699.31     45.50 o
  -6   0  16      134.53       97.43     22.52 o
  -5   0  16        0.09       -0.56     15.97 o
  -4   0  16      266.50      261.60     25.96 o
  -3   0  16      437.14      475.92     32.07 o
  -2   0  16       74.34       77.66     18.24 o
  -1   0  16      581.09      613.52     34.42 o
   0   0  16       56.30       69.15     18.02 o
   1   0  16      110.87      120.74     21.27 o
   2   0  16     2552.90     2401.57     69.28 o
   3   0  16      213.06      213.81     29.60 o
   4   0  16       64.10       60.66     35.20 o
   5   0  16       17.28       36.19     17.82 o
   6   0  16      465.74      540.05     66.25 o
   7   0  16       79.17       72.16     35.72 o
   8   0  16      408.56      447.38     89.15 o
   9   0  16       57.08       13.96     29.21 o
  10   0  16       28.01      -10.21     31.82 o
 -14   1  16        1.14       14.22     18.63 o
 -13   1  16       18.76       23.81     20.03 o
 -12   1  16       51.76       37.54     21.04 o
 -11   1  16       30.91       32.15     26.61 o
 -10   1  16        1.09       -8.15     15.47 o
  -9   1  16       82.71      102.56     19.79 o
  -8   1  16      198.21      196.12     21.22 o
  -7   1  16      280.75      257.77     20.89 o
  -6   1  16      269.59      260.22     21.38 o
  -5   1  16       75.54       49.43     15.36 o
  -4   1  16      107.55      116.13     16.08 o
  -3   1  16        0.06       10.73     12.35 o
  -2   1  16      129.33      130.92     15.10 o
  -1   1  16      174.13      184.73     18.53 o
   0   1  16      539.67      569.18     24.33 o
   1   1  16      900.26      885.41     27.36 o
   2   1  16      738.11      733.31     25.53 o
   3   1  16      912.86      944.99     27.15 o
   4   1  16      467.13      532.13     24.50 o
   5   1  16       31.31       11.10     14.22 o
   6   1  16       74.92       64.53     17.53 o
   7   1  16      269.48      307.10     50.08 o
   8   1  16       21.51       14.55     20.08 o
   9   1  16       82.35       80.72     23.10 o
  10   1  16      217.12      245.58     29.96 o
 -13   2  16       48.38      -11.12     52.34 o
 -12   2  16       34.56      120.39     61.17 o
 -11   2  16        1.63        4.58     43.84 o
 -10   2  16       23.37       48.07     31.03 o
  -9   2  16       93.31       98.39     38.60 o
  -8   2  16      175.26      170.87     36.83 o
  -7   2  16       63.44       36.97     24.21 o
  -6   2  16      595.99      568.21     49.23 o
  -5   2  16      295.55      294.22     24.69 o
  -4   2  16      151.39      140.92     21.39 o
  -3   2  16       33.79       57.44     18.87 o
  -2   2  16       22.84       46.60     23.73 o
  -1   2  16      470.41      529.64     46.33 o
   0   2  16      329.08      303.14     41.36 o
   1   2  16      341.39      338.71     30.13 o
   2   2  16      270.60      235.30     26.15 o
   3   2  16      253.40      252.71     33.83 o
   4   2  16       13.51      -10.60     19.22 o
   5   2  16      404.30      464.98     51.02 o
   6   2  16       17.76       15.86     23.89 o
   7   2  16        0.24        0.65     31.41 o
   8   2  16       36.92       90.29     44.82 o
 -12   3  16        6.33      -19.96     46.78 o
 -11   3  16       22.39      -22.57     46.45 o
 -10   3  16       51.26      197.26     66.08 o
  -9   3  16        0.87      -33.04     37.95 o
  -8   3  16      221.25      194.97     61.83 o
  -7   3  16       39.47       71.32     42.20 o
  -6   3  16        1.79       -6.54     31.08 o
  -5   3  16      170.88      240.77     58.56 o
  -4   3  16      147.96      142.96     50.38 o
  -3   3  16      155.75      156.17     29.94 o
  -2   3  16      173.24      146.57     30.92 o
  -1   3  16       70.05       60.22     43.18 o
   0   3  16       35.36       33.99     39.75 o
   1   3  16      134.88      163.30     35.03 o
   2   3  16      101.18       89.42     35.17 o
   3   3  16      283.78      332.08     47.30 o
   4   3  16       31.26       28.96     30.11 o
   5   3  16       56.28       98.37     34.42 o
   6   3  16       10.36       16.40     29.86 o
   7   3  16      191.49      251.94     48.62 o
  -9   4  16      163.22      213.95     69.35 o
  -8   4  16        9.23      -21.59     39.58 o
  -7   4  16        9.13       34.02     42.53 o
  -6   4  16       13.97       53.32     46.13 o
  -5   4  16      126.68      190.39     58.56 o
  -4   4  16       10.62       86.69     48.74 o
  -3   4  16      340.82      305.22     70.01 o
  -2   4  16        9.37       36.64     38.60 o
  -1   4  16       53.72       62.42     29.82 o
   0   4  16      360.02      273.36     43.32 o
   1   4  16      268.69      265.64     43.50 o
   2   4  16      220.14      215.43     43.60 o
   3   4  16        0.26       -6.01     51.20 o
   4   4  16      105.79      115.58     40.28 o
   5   4  16       97.82      113.76     59.70 o
  -3   5  16        4.53       20.61     39.91 o
  -2   5  16      117.05       90.94     50.05 o
  -1   5  16       27.33       58.88     42.53 o
 -14   1  17        6.43        6.39     21.25 o
 -13   1  17       29.27       25.10     29.60 o
 -12   1  17       33.75       23.85     24.20 o
 -11   1  17       25.77       15.37     18.68 o
 -10   1  17       94.07       97.39     20.27 o
  -9   1  17       20.25       15.34     15.85 o
  -8   1  17       35.87       28.51     16.47 o
  -7   1  17       73.52       69.49     18.00 o
  -6   1  17       83.35       74.41     16.44 o
  -5   1  17       74.99       71.27     16.31 o
  -4   1  17       45.08       49.00     14.89 o
  -3   1  17      151.91      152.14     16.49 o
  -2   1  17      194.23      197.11     17.74 o
  -1   1  17       74.54       56.51     13.76 o
   0   1  17       15.64       14.60     11.84 o
   1   1  17      131.13      138.31     15.70 o
   2   1  17        1.01        0.65     11.39 o
   3   1  17      219.26      223.74     20.15 o
   4   1  17     1105.27     1081.33     53.02 o
   5   1  17        6.54       12.78     14.89 o
   6   1  17       96.61       90.87     20.36 o
   7   1  17        0.00      -38.67     29.30 o
   8   1  17       33.33        8.96     29.70 o
   9   1  17       10.40       17.05     33.62 o
 -13   2  17       38.99      119.08     64.45 o
 -12   2  17       95.90       91.27     59.21 o
 -11   2  17        8.34       22.25     48.42 o
 -10   2  17       93.52       62.81     51.36 o
  -9   2  17       68.95       86.02     33.75 o
  -8   2  17        1.31       16.33     24.45 o
  -7   2  17        6.82       -6.01     23.44 o
  -6   2  17      199.69      189.94     33.95 o
  -5   2  17        5.70      -15.70     37.47 o
  -4   2  17       32.31       33.06     18.30 o
  -3   2  17      165.18      174.46     34.10 o
  -2   2  17       32.60        8.39     20.51 o
  -1   2  17        5.72       -0.30     22.52 o
   0   2  17      100.56       80.15     25.78 o
   1   2  17      381.98      380.48     32.58 o
   2   2  17       16.27        4.72     15.98 o
   3   2  17        0.00       21.89     22.31 o
   4   2  17        1.08      -27.00     22.08 o
   5   2  17       15.48       32.57     26.34 o
   6   2  17        5.19       72.30     38.93 o
   7   2  17        0.42       34.35     37.62 o
   8   2  17       36.67       73.61     43.18 o
 -11   3  17       12.99       32.06     51.69 o
 -10   3  17      239.78      234.23     69.03 o
  -9   3  17       63.38       68.37     50.05 o
  -8   3  17       33.45       49.40     42.20 o
  -7   3  17        0.25       25.52     35.99 o
  -6   3  17      111.68      147.87     51.36 o
  -5   3  17        0.93      -10.47     31.73 o
  -4   3  17       84.34        8.51     35.99 o
  -3   3  17       64.71       40.44     23.23 o
  -2   3  17      195.80      174.05     33.29 o
  -1   3  17      171.18      151.15     34.07 o
   0   3  17       90.29       49.96     30.05 o
   1   3  17       40.25        8.09     26.17 o
   2   3  17       55.12       81.99     31.95 o
   3   3  17       60.09      135.67     35.04 o
   4   3  17       22.28       39.75     31.16 o
   5   3  17       41.03       48.65     32.06 o
   6   3  17       35.22       21.40     31.39 o
   7   3  17        0.03       23.50     34.03 o
  -9   4  17      107.09      157.68     66.08 o
  -8   4  17       59.84       74.59     52.34 o
  -7   4  17        3.86        0.65     38.60 o
  -6   4  17        0.02       15.70     37.62 o
  -5   4  17       45.16       96.18     48.42 o
  -4   4  17        0.30      -44.65     29.77 o
  -3   4  17        0.10        2.29     31.41 o
  -2   4  17       31.99      -17.67     33.70 o
  -1   4  17       28.99        1.52     24.74 o
   0   4  17       11.23       -0.39     31.08 o
   1   4  17       10.68       -5.56     25.38 o
   2   4  17        4.34        5.03     30.67 o
   3   4  17        0.28       -5.15     30.07 o
   4   4  17        6.08       26.75     35.17 o
 -13   0  18        9.41       62.93     48.25 o
 -12   0  18       22.34       32.41     29.90 o
 -11   0  18        0.01       -5.61     25.07 o
 -10   0  18      215.34      242.81     35.12 o
  -9   0  18      184.76      166.02     29.94 o
  -8   0  18      241.42      260.44     34.18 o
  -7   0  18      181.83      222.48     31.94 o
  -6   0  18      224.76      272.39     42.38 o
  -5   0  18      444.82      409.51     38.73 o
  -4   0  18       49.27       24.02     24.80 o
  -3   0  18      672.23      628.72     44.64 o
  -2   0  18     1241.27     1212.90     55.35 o
  -1   0  18     2434.26     2395.94     71.97 o
   0   0  18      255.44      241.88     32.15 o
   1   0  18     2313.82     2246.07     69.55 o
   2   0  18       78.74       81.07     22.77 o
   3   0  18       64.96       63.13     22.18 o
   4   0  18       31.48       16.82     18.96 o
   5   0  18      351.12      385.20     53.87 o
   6   0  18      205.48      245.25     46.05 o
   7   0  18      253.50      233.40     94.22 o
   8   0  18       26.80        7.84     28.50 o
 -13   1  18        2.59       42.88     19.30 o
 -12   1  18       27.70       53.24     19.10 o
 -11   1  18       32.03       33.97     24.60 o
 -10   1  18       61.90       79.73     19.91 o
  -9   1  18      289.95      276.34     26.28 o
  -8   1  18        0.94      -16.85     14.65 o
  -7   1  18      356.80      376.49     37.26 o
  -6   1  18       38.56       41.68     16.63 o
  -5   1  18        8.91        4.73     14.81 o
  -4   1  18      145.21      147.51     18.15 o
  -3   1  18      177.23      199.13     17.93 o
  -2   1  18        0.80       -0.96     11.15 o
  -1   1  18      772.73      790.09     30.30 o
   0   1  18      733.23      731.40     29.70 o
   1   1  18       81.41       59.14     13.78 o
   2   1  18       17.20       16.16     13.00 o
   3   1  18        3.65       -2.54     11.49 o
   4   1  18        1.45        6.22     15.64 o
   5   1  18       29.69       33.81     16.68 o
   6   1  18       20.55       16.22     16.86 o
   7   1  18        2.36      -17.02     44.15 o
   8   1  18       23.23       32.74     19.81 o
 -12   2  18        6.28       25.19     52.67 o
 -11   2  18       28.86      -26.83     41.22 o
 -10   2  18       50.98       24.21     45.15 o
  -9   2  18       24.71       34.09     28.51 o
  -8   2  18       73.80       83.49     33.31 o
  -7   2  18       40.09       22.09     31.08 o
  -6   2  18      247.69      281.79     68.04 o
  -5   2  18        4.02      -25.69     19.43 o
  -4   2  18        0.88       10.88     16.71 o
  -3   2  18      198.91      198.48     57.42 o
  -2   2  18      196.86      183.00     33.69 o
  -1   2  18       41.62       28.58     18.41 o
   0   2  18      163.56      192.26     25.83 o
   1   2  18       55.62       55.25     20.44 o
   2   2  18       18.91       25.43     24.45 o
   3   2  18       45.82       66.90     28.78 o
   4   2  18      303.38      264.68     42.24 o
   5   2  18        2.03       22.57     34.68 o
   6   2  18       11.93       28.13     32.71 o
   7   2  18       72.24       63.46     40.89 o
 -11   3  18       62.40       56.27     54.96 o
 -10   3  18      150.18      107.63     56.92 o
  -9   3  18        3.00       26.50     43.51 o
  -8   3  18        8.39       20.94     35.99 o
  -7   3  18        0.54      -15.38     31.73 o
  -6   3  18       75.70       53.98     46.13 o
  -5   3  18       37.23      -26.50     30.42 o
  -4   3  18      115.24       79.49     47.11 o
  -3   3  18        0.02       26.50     37.29 o
  -2   3  18       16.41        2.84     24.13 o
  -1   3  18       47.95       31.49     27.52 o
   0   3  18       89.57       79.91     46.62 o
   1   3  18      139.07       89.84     33.32 o
   2   3  18      111.43      122.24     36.01 o
   3   3  18       70.86      102.32     34.80 o
   4   3  18       71.80       90.84     34.58 o
   5   3  18       42.57        7.03     31.44 o
   6   3  18      106.84      148.79     43.02 o
  -7   4  18       10.66       57.58     48.42 o
  -6   4  18        9.26       43.18     44.49 o
  -5   4  18      174.42      157.68     57.90 o
  -4   4  18       43.56       63.46     43.18 o
  -3   4  18      154.05       96.83     49.72 o
  -2   4  18       19.48       91.93     51.03 o
  -1   4  18        9.91        6.54     37.95 o
   0   4  18       57.73       51.28     30.97 o
   1   4  18       83.99       68.95     44.65 o
   2   4  18       10.20       23.19     30.07 o
   3   4  18       41.39       54.01     35.26 o
 -12   1  19       39.90       65.92     35.32 o
 -11   1  19        0.84       12.91     23.18 o
 -10   1  19      163.57      138.96     22.53 o
  -9   1  19       86.60      107.23     20.74 o
  -8   1  19        0.14        8.92     16.44 o
  -7   1  19      112.03      146.70     21.05 o
  -6   1  19       28.37        1.70     15.62 o
  -5   1  19        2.36      -17.01     13.12 o
  -4   1  19       14.20        0.41     12.78 o
  -3   1  19      317.65      314.82     23.85 o
  -2   1  19      164.47      160.05     19.26 o
  -1   1  19      360.10      327.30     24.05 o
   0   1  19      131.14      113.95     17.98 o
   1   1  19      386.31      407.70     26.44 o
   2   1  19       93.57       95.04     16.85 o
   3   1  19       18.50       30.66     16.04 o
   4   1  19       49.92       71.38     17.81 o
   5   1  19       31.00       27.75     16.97 o
   6   1  19       16.16        6.46     27.91 o
   7   1  19       22.01       53.13     27.39 o
 -12   2  19        6.42       -7.52     52.34 o
 -11   2  19       45.96       56.59     48.42 o
 -10   2  19       31.44       13.09     47.76 o
  -9   2  19        3.04      -24.86     35.66 o
  -8   2  19        0.27       10.30     26.50 o
  -7   2  19        0.53      -17.63     22.71 o
  -6   2  19       50.45       61.40     57.74 o
  -5   2  19       61.31       41.51     26.32 o
  -4   2  19        8.37       -2.35     22.70 o
  -3   2  19      213.22      173.80     37.17 o
  -2   2  19        1.55      -13.19     19.96 o
  -1   2  19        2.86       14.24     18.28 o
   0   2  19        0.10        4.36     17.43 o
   1   2  19        1.33      -13.98     16.53 o
   2   2  19       58.13       36.51     26.32 o
   3   2  19       22.85       30.10     32.39 o
   4   2  19        0.01       30.42     31.41 o
   5   2  19       51.47      102.39     46.13 o
   6   2  19        1.88        3.60     34.35 o
 -10   3  19       34.73       83.42     55.61 o
  -9   3  19        7.52      -23.55     36.97 o
  -8   3  19       25.72      102.72     50.05 o
  -7   3  19       27.61       59.54     49.72 o
  -6   3  19      100.21       31.41     40.89 o
  -5   3  19        0.00       -0.33     35.66 o
  -4   3  19        0.68       -2.62     34.35 o
  -3   3  19       36.84       44.82     42.53 o
  -2   3  19       74.15       87.35     46.13 o
  -1   3  19        1.59       -1.52     23.87 o
   0   3  19      128.69      178.38     62.97 o
   1   3  19        3.47      -30.87     24.43 o
   2   3  19       85.68      122.05     36.21 o
   3   3  19        6.45       19.64     29.16 o
   4   3  19        0.12       63.27     34.19 o
   5   3  19       33.92       49.27     32.49 o
  -6   4  19        6.34        6.87     33.37 o
  -5   4  19        0.00       34.68     43.51 o
  -4   4  19       30.51       -8.51     35.66 o
  -3   4  19        0.49       22.57     42.53 o
  -2   4  19       13.32      -11.78     35.33 o
  -1   4  19        8.09        0.33     36.31 o
   0   4  19        2.07       28.13     40.24 o
   1   4  19        9.02        2.58     70.01 o
 -12   0  20       57.49       52.28     34.99 o
 -11   0  20       14.67       34.49     25.83 o
 -10   0  20      224.68      204.41     33.66 o
  -9   0  20        1.40      -12.11     21.46 o
  -8   0  20       49.57       42.00     24.59 o
  -7   0  20        0.87       -6.03     19.39 o
  -6   0  20      236.71      247.44     53.00 o
  -5   0  20       18.18       -1.00     19.41 o
  -4   0  20      402.36      457.86     42.32 o
  -3   0  20        0.98       -4.10     19.26 o
  -2   0  20        0.77       -6.31     18.96 o
  -1   0  20      405.32      411.90     40.17 o
   0   0  20      488.01      496.37     44.37 o
   1   0  20     1171.74     1148.00     54.76 o
   2   0  20      238.10      255.69     34.24 o
   3   0  20       60.94       54.11     22.88 o
   4   0  20        3.95      -48.04     70.50 o
   5   0  20       91.26       63.52     35.10 o
   6   0  20        0.49      -43.41    103.54 o
   7   0  20      121.26      146.78     42.37 o
 -12   1  20        1.59       11.22     22.94 o
 -11   1  20       82.10       92.71     20.00 o
 -10   1  20       10.48       18.24     17.53 o
  -9   1  20       99.73      105.39     20.76 o
  -8   1  20        0.91       -1.27     16.45 o
  -7   1  20        3.02       -7.61     15.70 o
  -6   1  20       38.19       27.03     15.93 o
  -5   1  20        0.01        3.61     13.44 o
  -4   1  20       84.27       97.34     20.38 o
  -3   1  20        0.24        0.13     12.97 o
  -2   1  20        0.46       -7.01     12.60 o
  -1   1  20      128.96      116.30     18.26 o
   0   1  20      566.72      553.61     29.28 o
   1   1  20       30.06       27.93     14.10 o
   2   1  20        0.46        2.32     12.37 o
   3   1  20       39.43       13.15     15.93 o
   4   1  20       95.34      118.77     22.90 o
   5   1  20       16.53       19.53     19.54 o
   6   1  20       69.80       75.97     27.84 o
 -11   2  20       42.87      -25.52     45.15 o
 -10   2  20        4.22       17.34     44.49 o
  -9   2  20       14.02        9.49     43.51 o
  -8   2  20        2.37        3.27     34.35 o
  -7   2  20       49.54      106.65     51.03 o
  -6   2  20       52.22       99.42     32.11 o
  -5   2  20        2.73       15.89     25.86 o
  -4   2  20       13.60       22.29     26.14 o
  -3   2  20      382.12      417.35     53.20 o
  -2   2  20      116.51      103.99     25.89 o
  -1   2  20      266.57      260.54     33.31 o
   0   2  20       36.60       22.80     20.38 o
   1   2  20       50.70       40.89     36.64 o
   2   2  20        2.71       13.41     32.39 o
   3   2  20        1.79       37.62     37.95 o
   4   2  20      270.76      296.06     61.50 o
   5   2  20       11.32       -0.98     32.06 o
  -9   3  20       11.47       55.61     48.74 o
  -8   3  20        1.55      -20.61     38.60 o
  -7   3  20       14.15       70.33     45.80 o
  -6   3  20       64.93       85.06     46.45 o
  -5   3  20       63.39       87.67     48.09 o
  -4   3  20       19.67       39.58     36.31 o
  -3   3  20      131.19      130.20     53.65 o
  -2   3  20       58.51       19.63     35.66 o
  -1   3  20        1.73       45.15     37.62 o
   0   3  20       57.62        1.95     27.65 o
   1   3  20       60.70       75.15     33.35 o
   2   3  20       78.80       74.96     32.54 o
   3   3  20        0.37        7.41     39.58 o
 -11   1  21       11.73       16.46     27.99 o
 -10   1  21       27.08       30.18     24.84 o
  -9   1  21       32.64       35.58     18.35 o
  -8   1  21       26.57       30.63     23.97 o
  -7   1  21       46.28       24.69     16.06 o
  -6   1  21       77.69       93.73     18.24 o
  -5   1  21      206.24      218.15     31.50 o
  -4   1  21       39.98       30.21     15.87 o
  -3   1  21      360.51      368.69     26.46 o
  -2   1  21       74.88       55.30     16.21 o
  -1   1  21       69.71       45.85     15.54 o
   0   1  21       88.43       70.94     16.85 o
   1   1  21       41.92       20.00     15.02 o
   2   1  21        2.28       -1.67     15.29 o
   3   1  21        9.56        6.97     15.06 o
   4   1  21       12.14       21.27     26.10 o
   5   1  21       21.97       28.48     40.28 o
 -10   2  21        0.89       53.65     48.42 o
  -9   2  21        0.03        1.64     40.57 o
  -8   2  21       55.30       48.09     43.84 o
  -7   2  21        1.01      -36.31     32.71 o
  -6   2  21        0.67        0.98     33.70 o
  -5   2  21        1.29       38.60     40.24 o
  -4   2  21        4.28       15.70     35.66 o
  -3   2  21        0.06       19.58     24.87 o
  -2   2  21        5.05       35.19     31.24 o
  -1   2  21        1.38       15.39     24.17 o
   0   2  21        6.37       -4.58     23.81 o
   1   2  21       74.14       59.87     42.53 o
   2   2  21       13.09       12.43     35.66 o
   3   2  21       29.31       99.45     47.11 o
   4   2  21       27.54       63.14     38.60 o
  -7   3  21       96.04       27.15     44.16 o
  -6   3  21        0.37      -21.92     38.60 o
  -5   3  21       44.32       24.21     37.29 o
  -4   3  21       10.83       28.46     41.55 o
  -3   3  21        0.72      -11.78     35.00 o
  -2   3  21        0.55       -9.16     36.31 o
  -1   3  21       37.27      -17.67     34.68 o
   0   3  21       11.44       60.53     31.90 o
   1   3  21        4.53        6.99     43.02 o
   2   3  21        0.74       -2.00     29.69 o
 -10   0  22      147.42      119.49     39.84 o
  -9   0  22       33.60       39.52     25.52 o
  -8   0  22        8.44        4.97     22.51 o
  -7   0  22       20.85        8.88     21.80 o
  -6   0  22       71.43       54.90     25.20 o
  -5   0  22        0.05        6.46     21.24 o
  -4   0  22      887.92      736.26     57.95 o
  -3   0  22      632.47      599.51     49.07 o
  -2   0  22       74.36       30.37     21.61 o
  -1   0  22       55.14       48.09     24.98 o
   0   0  22       74.10       83.71     26.25 o
   1   0  22        0.16       -0.38     19.80 o
   2   0  22       56.11       36.40     27.74 o
   3   0  22        1.05      -10.99     26.97 o
   4   0  22      105.37      116.80     39.91 o
   5   0  22       45.11       15.39     45.64 o
 -10   1  22        1.07       28.10     30.52 o
  -9   1  22        3.40        8.04     17.09 o
  -8   1  22       68.15       94.93     18.84 o
  -7   1  22       14.01       -7.63     14.73 o
  -6   1  22        2.49       -6.25     18.94 o
  -5   1  22       10.76       16.33     15.15 o
  -4   1  22      247.41      245.41     27.05 o
  -3   1  22       16.68        2.47     19.60 o
  -2   1  22      665.24      630.18     36.92 o
  -1   1  22        2.71      -16.60     15.57 o
   0   1  22        6.24        9.93     14.39 o
   1   1  22      167.92      172.15     24.76 o
   2   1  22      178.97      178.21     23.49 o
   3   1  22       11.63       32.03     18.09 o
   4   1  22      191.02      191.30     30.98 o
  -9   2  22        7.26       -3.60     38.28 o
  -8   2  22      103.52      167.49     62.48 o
  -7   2  22       45.42       -5.23     37.62 o
  -6   2  22        2.19       29.12     41.87 o
  -5   2  22       60.50       24.21     36.64 o
  -4   2  22       13.73      -14.19     25.13 o
  -3   2  22      246.28      228.55     41.21 o
  -2   2  22       44.95       -2.91     23.94 o
  -1   2  22      163.79      166.26     37.06 o
   0   2  22        1.35      -29.77     28.79 o
   1   2  22        2.35       13.09     33.70 o
   2   2  22       10.57       16.36     36.97 o
   3   2  22      306.02      251.24     63.14 o
  -5   3  22       51.74       -6.87     39.91 o
  -4   3  22       39.37       26.17     40.89 o
  -3   3  22       21.86       64.12     46.78 o
  -2   3  22        6.28      -17.99     39.26 o
  -1   3  22       40.20       -5.23     34.68 o
  -9   1  23        0.16        4.31     21.03 o
  -8   1  23       58.37       85.71     23.29 o
  -7   1  23       33.68       13.13     20.37 o
  -6   1  23        4.55       22.36     15.81 o
  -5   1  23       45.61       39.28     20.51 o
  -4   1  23       19.52       29.32     15.99 o
  -3   1  23        0.01       -5.16     14.47 o
  -2   1  23       53.88       26.03     21.31 o
  -1   1  23       52.81       61.11     16.26 o
   0   1  23       29.04       33.28     27.80 o
   1   1  23        0.00       18.42     22.99 o
   2   1  23      109.27      120.81     40.85 o
   3   1  23       62.88       85.07     42.56 o
  -7   2  23       14.74       30.42     46.13 o
  -6   2  23      160.80       92.91     52.34 o
  -5   2  23       15.22      -25.41     25.52 o
  -4   2  23        1.63      -16.60     28.95 o
  -3   2  23        6.79        0.31     27.41 o
  -2   2  23       28.29       30.50     36.31 o
  -1   2  23        0.60       33.04     40.57 o
   0   2  23        0.16        5.56     37.29 o
   1   2  23        1.20      -11.78     32.39 o
  -8   0  24       69.20       44.16     26.31 o
  -7   0  24        3.58        9.75     22.61 o
  -6   0  24        3.55       -6.23     26.98 o
  -5   0  24       76.55       61.03     36.82 o
  -4   0  24        1.80        5.13     32.49 o
  -3   0  24      157.20      118.06     30.86 o
  -2   0  24      118.33       79.22     28.72 o
  -1   0  24      337.92      346.90     58.88 o
   0   0  24       73.76       64.00     27.31 o
   1   0  24       48.28       32.94     32.98 o
  -7   1  24        2.59       32.05     23.19 o
  -6   1  24      118.75      124.81     29.65 o
  -5   1  24       72.29       55.72     23.74 o
  -4   1  24       48.16       69.98     19.56 o
  -3   1  24       11.20       28.84     18.29 o
  -2   1  24       43.55       44.23     23.15 o
  -1   1  24       41.35       23.22     19.33 o
   0   1  24       30.33       44.59     37.89 o
   1   1  24        0.00      -20.90     32.72 o
  -4   2  24       81.70       70.01     47.76 o
  -3   2  24       28.17       21.23     29.69 o
 
